# Supplementary material for: Expression Profiling of Coding and Noncoding RNAs in the Endometrium of Patients with Endometriosis
Source: Int J Mol Sci. 2024 Oct 1;25(19):10581. doi: 10.3390/ijms251910581 (PMC11476965; doi:10.3390/ijms251910581)
Supplement: Supplementary file 1 [file ijms-25-10581-s001.zip]

Archive with 8 entries (8 files):
- Figure S1.pptx
- Figure S2.pptx
- Figure S3.pptx
- Table S1.xlsx
- Table S2.xlsx
- Table S3.xlsx
- Table S4.pdf
- Table S5.pdf
