# Supplementary material for: Expression Profiling of Coding and Noncoding RNAs in the Endometrium of Patients with Endometriosis
Source: Int J Mol Sci. 2024 Oct 1;25(19):10581. doi: 10.3390/ijms251910581 (PMC11476965; doi:10.3390/ijms251910581)
Supplement: Supplementary file 1 [file ijms-25-10581-s001.zip › Table S1.xlsx]

## Sheet: pEMS vs. pCT
Gene symbol	Fold change (+/-)	p-value	adjusted p- value	Average of normalized data (log2)		Normalized data (log2)									Raw data									lncRNA annotation					Neighboring gene annotation
	pEMS/pCT	pEMS/pCT	pEMS/pCT	pCT	pEMS	pCT1	pCT2	pCT3	pCT4	pEMS1	pEMS2	pEMS3	pEMS4	pEMS5	pCT1	pCT2	pCT3	pCT4	pEMS1	pEMS2	pEMS3	pEMS4	pEMS5	lncRNA ID	chr	start	end	strand	Gene name	chr	start	end	width	strand	Entrez ID	Aliases	Description
NONHSAG002863.2	-2.69266	0.000635882	0.0152612	7.39765	5.96861	7.24042	7.58008	6.9979	7.67321	6.52803	5.97	6.00727	5.56684	5.5367	150.105	198.903	129.897	212.03	98.4913	61.4871	65.9766	44.99	44.4971	NONHSAG002863.2	chr1	150574558	150575125	-	MCL1	NC_000001.11	150574551	150579738	5188	-	4170	bcl2-L-3,BCL2L3,EAT,Mcl-1,MCL1-ES,mcl1/EAT,MCL1L,MCL1S,TM	BCL2 family apoptosis regulator
NONHSAG003320.2	-2.08373	0.0169367	0.0305625	3.21261	2.15345	2.80541	3.72849	2.55585	3.45353	2.16137	2.44474	2.10169	2.16613	1.82639	5.98642	12.7189	5.00189	10.3385	3.78099	4.42972	3.44761	3.37221	2.48394	NONHSAG003320.2	chr1	164651895	164899296	+	PBX1	NC_000001.11	164559360	164886047	326688	+	5087	.	PBX homeobox 1
NONHSAG004166.2	-3.73696	0.014375	0.031081	4.80243	2.90056	5.34129	4.74794	3.30586	5.1009	3.89811	0.84924	2.31396	3.08741	2.83859	39.5116	27.1088	9.14409	34.8537	15.1238	0.794858	4.19779	7.23225	6.00139	NONHSAG004166.2	chr1	209675685	209675993	+	G0S2	NC_000001.11	209675325	209676390	1066	+	50486	.	G0/G1 switch 2
NONHSAG004868.3	-2.19319	0.0152508	0.0305016	4.33401	3.20097	4.35589	4.12102	3.72097	4.88801	2.55289	3.42038	3.78305	2.9054	3.02613	19.4634	17.1096	12.4821	29.7433	5.32555	9.67495	13.286	6.27772	6.99151	NONHSAG004868.3	chr1	244840242	244857076	-	COX20	NC_000001.11	244835306	244845063	9758	+	116228	FAM36A	COX20, cytochrome c oxidase assembly factor
NONHSAG005048.2	-2.44726	0.0293999	0.0385572	6.4325	5.14134	6.00693	6.68222	6.50694	6.45189	4.82787	4.7816	6.5688	3.61824	3.73901	63.263	106.245	92.1144	90.349	29.6539	26.4177	97.7532	10.9009	12.0778	NONHSAG005048.2	chr10	3779031	3781687	-	KLF6	NC_000010.11	3775996	3785281	9286	-	1316	BCD1,CBA1,COPEB,CPBP,GBF,PAC1,ST12,ZF9	Kruppel like factor 6
NONHSAG005612.2	-3.83558	0.0479105	0.0487225	3.32282	1.38338	2.6039	4.08838	1.44027	3.82996	0.909509	0.00249993	2.5175	1.14607	1.15367	5.07585	16.5439	1.76979	13.6665	1.00292	0	4.91265	1.15786	1.18765	NONHSAG005612.2	chr10	35210415	35210750	+	CREM	NC_000010.11	35126841	35212958	86118	+	1390	CREM-2,hCREM-2,ICER	cAMP responsive element modulator
NONHSAG006007.2	-2.33103	0.00498451	0.0230054	3.59865	2.37768	3.25685	4.12605	3.58807	3.23445	2.17556	2.55536	2.67457	2.3226	2.0712	8.55325	17.0815	11.2649	8.76218	3.84063	4.8619	5.61513	3.86932	3.1264	NONHSAG006007.2	chr10	63168064	63191060	-	JMJD1C	NC_000010.11	63167221	63522075	354855	-	221037	KDM3C,TRIP-8,TRIP8	jumonji domain containing 1C
NONHSAG006009.2	-2.51005	0.00127269	0.0152723	3.60805	2.28034	3.50494	3.82572	3.13041	3.85656	1.80502	2.44309	2.85479	2.15365	1.87724	10.3459	13.6939	7.93704	13.9989	2.74996	4.42292	6.49123	3.32997	2.60661	NONHSAG006009.2	chr10	63214895	63264764	-	JMJD1C	NC_000010.11	63167221	63522075	354855	-	221037	KDM3C,TRIP-8,TRIP8	jumonji domain containing 1C
NONHSAG007537.2	-2.13745	0.0032649	0.0191116	3.92449	2.8286	3.84561	3.75264	4.32868	3.67665	2.58315	3.22208	2.43571	3.27536	2.35129	13.3672	13.0186	19.51	12.2908	5.44278	8.3047	4.62576	8.4217	4.00498	NONHSAG007537.2	chr11	6603797	6605083	+	ILK	NC_000011.10	6603708	6610874	7167	+	3611	HEL-S-28,ILK-1,ILK-2,P59,p59ILK	integrin linked kinase
NONHSAG007623.2	-2.37637	0.0130505	0.0326261	4.27057	3.02181	4.27704	3.7159	4.43294	4.52828	0	2.99837	3.97332	3.38292	2.45412	18.3754	12.6708	21.0474	22.942	0	6.96766	15.2728	9.15141	4.37487	NONHSAG007623.2	chr11	9580905	9581216	+	WEE1	NC_000011.10	9573681	9589767	16087	+	7465	WEE1A,WEE1hu	WEE1 G2 checkpoint kinase
NONHSAG007688.2	-2.55121	0.0483427	0.048749	4.91696	3.56578	4.29171	5.77628	4.01355	4.92112	3.68166	3.63033	3.40024	3.67517	3.41414	18.5721	56.0392	15.5306	30.5432	12.8199	11.3454	9.99085	11.4041	9.45078	NONHSAG007688.2	chr11	12531348	12535319	+	PARVA	NC_000011.10	12376441	12535356	158916	+	55742	CH-ILKBP,MXRA2	parvin alpha
NONHSAG009710.2	-3.76912	0.000884547	0.0151637	4.60046	2.68624	3.79799	4.79416	4.72746	4.85255	3.29466	2.76479	2.32322	2.36453	2.43776	12.9007	27.7821	26.0252	28.9441	9.5108	5.77656	4.20457	4.00282	4.31511	NONHSAG009710.2	chr11	117035796	117036051	-	RPS27P19	NC_000011.10	117035740	117036085	346	-	100129905	RPS27_7_1180	ribosomal protein S27 pseudogene 19
NONHSAG009711.2	-3.16693	0.0464747	0.0480773	3.26283	1.59975	2.72148	3.70733	1.39958	4.00887	0.891571	1.36335	1.87027	2.07306	1.51739	5.59182	12.4835	1.69266	15.5941	0.977692	1.56603	2.78097	3.10608	1.81513	NONHSAG009711.2	chr11	117070769	117071609	-	SIK3	NC_000011.10	116843402	117098453	255052	-	23387	L19,QSK,SIK-3	SIK family kinase 3
NONHSAG010542.2	-3.64352	0.00781927	0.0280093	4.38423	2.5189	4.23078	4.8274	3.91903	4.40849	1.46614	1.02741	4.1139	1.87546	1.52231	17.7641	28.4469	14.4458	21.0279	1.98321	1.0319	16.9238	2.56164	1.81535	NONHSAG010542.2	chr12	12915191	12917931	+	GPRC5A	NC_000012.12	12891022	12913666	22645	+	9052	GPCR5A,PEIG-1,RAI3,RAIG1,TIG1	G protein-coupled receptor class C group 5 member A
NONHSAG012217.2	-2.50942	0.0372381	0.0433842	5.33729	4.00994	4.67041	6.17186	5.0652	4.93888	3.9259	3.73269	3.90832	4.33471	4.07617	24.4466	74.1707	33.2694	30.9971	15.4026	12.2517	14.6393	18.5862	15.5336	NONHSAG012217.2	chr12	108646573	108648720	-	CORO1C	NC_000012.12	108645109	108731550	86442	-	23603	HCRNN4	coronin 1C
NONHSAG016560.2	-6.87505	0.000590943	0.0177283	6.58284	3.80147	6.44238	6.84708	6.08565	6.82562	1.14896	5.54823	2.06706	3.816	1.28062	85.9071	119.063	68.5011	117.187	1.41996	45.6517	3.3814	12.658	1.37439	NONHSAG016560.2	chr15	39586560	39587293	+	THBS1	NC_000015.10	39581079	39598918	17840	+	7057	THBS,THBS-1,TSP,TSP-1,TSP1	thrombospondin 1
NONHSAG017116.2	-2.11594	0.0430021	0.0466992	3.80516	2.72386	2.51824	4.46072	3.73868	3.8892	2.48106	2.97776	2.40004	2.87077	2.80289	4.72486	21.8771	12.641	14.4017	5.01146	6.85444	4.49175	6.10911	5.84677	NONHSAG017116.2	chr15	62840990	62841501	+	TLN2	NC_000015.10	62390527	62844631	454105	+	83660	ILWEQ	talin 2
NONHSAG017121.2	-4.67677	0.0161855	0.0308295	4.97478	2.74926	4.28565	5.72705	3.87518	5.27189	2.22738	3.22562	2.51413	3.15931	2.30309	18.4905	54.0443	14.0105	39.1445	4.06494	8.3257	4.95281	7.67511	3.83455	NONHSAG017121.2	chr15	63042755	63071914	+	TPM1	NC_000015.10	63042196	63071915	29720	+	7168	C15orf13,CMD1Y,CMH3,HEL-S-265,HTM-alpha,LVNC9,TMSA	tropomyosin 1 (alpha)
NONHSAG019547.2	4.52491	0.0096509	0.0304765	1.04775	3.22564	0.00379492	0	0.726843	2.20525	3.67491	2.69151	3.77497	2.34223	3.13419	0.00215063	0.000293891	0.691636	3.79348	12.5624	5.44267	13.1307	3.93925	7.63679	NONHSAG019547.2	chr16	56940277	56941726	+	HERPUD1	NC_000016.10	56932090	56943881	11792	+	9709	HERP,Mif1,SUP	homocysteine inducible ER protein with ubiquitin like domain 1
NONHSAG019742.2	4.6852	0.00864139	0.0296276	1.10567	3.33378	0.889301	0.0958327	2.03714	0.662374	3.72387	2.21042	3.48926	2.79025	3.85043	0.851117	0.103408	3.19072	0.64351	12.9916	3.61577	10.5844	5.75106	13.2121	NONHSAG019742.2	chr16	67432691	67435028	+	HSD11B2	NC_000016.10	67431133	67437553	6421	+	3291	AME,AME1,HSD11K,HSD2,SDR9C3	hydroxysteroid 11-beta dehydrogenase 2
NONHSAG020940.2	-2.16439	0.0159665	0.0306557	3.66756	2.5536	3.89832	3.70023	3.32823	3.68653	2.65386	2.40676	3.61591	1.45561	1.46238	13.9021	12.5067	9.26052	12.3686	5.75323	4.28715	11.6981	1.66219	1.70153	NONHSAG020940.2	chr17	16044620	16044961	+	TTC19	NC_000017.11	15999380	16045428	46049	+	54902	2010204O13Rik,MC3DN2	tetratricopeptide repeat domain 19
NONHSAG021820.2	-3.18427	0.0120699	0.0318326	3.54367	1.8727	3.41352	3.97366	2.45322	3.88783	0	2.16828	2.81224	1.99133	0.860931	9.64936	15.2564	4.59193	14.3096	0.00015832	3.48247	6.26714	2.871	0.783721	NONHSAG021820.2	chr17	42314871	42323319	-	STAT3	NC_000017.11	42313324	42388505	75182	-	6774	ADMIO,ADMIO1,APRF,HIES	signal transducer and activator of transcription 3
NONHSAG023396.2	-3.17171	0.0106145	0.0314504	4.00414	2.33888	2.70594	4.52428	3.99481	4.22536	1.53293	2.30967	2.2855	2.91962	2.32259	5.52041	22.8945	15.2818	18.4201	2.12651	3.94256	4.0724	6.35654	3.90575	NONHSAG023396.2	chr18	12308257	12329823	+	TUBB6	NC_000018.10	12307669	12329826	22158	+	84617	HsT1601,TUBB-5	tubulin beta 6 class V
NONHSAG024018.2	-3.09161	0.00063417	0.0169112	5.42907	3.80071	5.62041	5.63072	4.81384	5.50676	3.57624	3.94453	4.00309	4.24271	2.88527	48.1612	50.6421	27.7824	46.3556	11.8727	14.3488	15.688	17.3837	6.23624	NONHSAG024018.2	chr18	61808066	61809720	-	RNF152	NC_000018.10	61808067	61894420	86354	-	220441	.	ring finger protein 152
NONHSAG024440.2	-2.78732	0.023115	0.0344571	3.70459	2.22571	3.90336	3.96562	1.91577	4.153	2.17054	2.60899	2.71016	1.83994	1.41167	13.9543	15.2211	2.86274	17.4479	3.84121	5.08308	5.79294	2.47674	1.6083	NONHSAG024440.2	chr19	2476356	2477126	+	GADD45B	NC_000019.10	2476125	2478259	2135	+	4616	GADD45BETA,MYD118	growth arrest and DNA damage inducible beta
NONHSAG024901.2	-5.28953	0.0281498	0.0371206	9.14376	6.74062	8.90752	8.84744	7.91695	10.0769	5.96855	8.15599	6.63604	5.83305	4.92453	478.869	480.449	246.566	1126.7	66.5925	283.344	102.584	54.3007	28.7561	NONHSAG024901.2	chr19	12791475	12791771	+	JUNB	NC_000019.10	12791496	12793311	1816	+	3726	AP-1	JunB proto-oncogene, AP-1 transcription factor subunit
NONHSAG025023.2	-3.11688	0.0213099	0.0332102	3.50026	1.86015	3.51453	2.67818	2.98663	4.286	1.56653	2.06419	1.56268	2.24818	1.72403	10.4218	5.64546	7.08492	19.1496	2.17349	3.17048	2.06461	3.62849	2.24487	NONHSAG025023.2	chr19	16081012	16103000	+	TPM4	NC_000019.10	16067507	16103005	35499	+	7171	HEL-S-108	tropomyosin 4
NONHSAG026040.2	-18.5345	0.0141409	0.0314243	8.82939	4.61725	7.98945	8.71494	8.00527	9.79491	3.15387	6.42595	2.56017	4.38613	0.0373348	252.955	438.011	262.134	926.035	8.64272	84.7124	5.1613	19.2733	0	NONHSAG026040.2	chr19	45474938	45475181	+	FOSB	NC_000019.10	45467995	45475179	7185	+	2354	AP-1,G0S3,GOS3,GOSB	FosB proto-oncogene, AP-1 transcription factor subunit
NONHSAG028439.2	-3.44367	0.0204878	0.0325634	3.14539	1.36144	1.85885	3.81492	3.47991	2.70815	0.890746	1.20947	1.97797	1.65792	0.664889	2.62514	13.4997	10.3442	5.74904	0.970355	1.30672	3.06667	2.08117	0.561509	NONHSAG028439.2	chr2	87530235	87531824	-	LOC107985909	NC_000002.12	87529229	87540810	11582	-	107985909	.	.
NONHSAG028707.2	-2.96187	0.03803	0.0436708	4.78256	3.21605	2.75237	5.51114	4.737	4.95793	2.66301	3.09424	3.57423	3.51523	3.04326	5.73338	46.4315	26.2593	31.3255	5.84113	7.51356	11.3857	10.1061	7.08129	NONHSAG028707.2	chr2	100273446	100282017	-	LONRF2	NC_000002.12	100273291	100322733	49443	-	164832	RNF192	LON peptidase N-terminal domain and ring finger 2
NONHSAG028949.2	-7.339	0.0153317	0.03041	3.83755	0.961969	2.94059	3.51942	3.42997	4.76885	1.08341	1.43659	0.71799	0.988682	0.361474	6.67308	10.8458	9.9704	27.0616	1.26121	1.69962	0.70106	0.93497	0.265756	NONHSAG028949.2	chr2	111491535	111494812	-	LOC105373557	NC_000002.12	111490784	111510994	20211	+	105373557	.	.
NONHSAG029653.2	-2.28273	0.0301707	0.0391404	3.61245	2.42169	3.40591	4.28234	2.54989	3.70148	2.17913	2.13748	2.77269	2.49053	2.43496	9.59284	19.1769	4.9876	12.4985	3.8658	3.38689	6.08934	4.46609	4.30822	NONHSAG029653.2	chr2	160337171	160338205	-	RBMS1	NC_000002.12	160272151	160493856	221706	-	5937	C2orf12,HCC-4,MSSP,MSSP-1,MSSP-2,MSSP-3,SCR2,YC1	RNA binding motif single stranded interacting protein 1
NONHSAG030506.2	-6.95698	0.0319144	0.0398931	6.82777	4.02931	6.32892	7.74093	4.33642	7.12798	4.07102	4.36246	4.11127	3.73961	3.76806	79.3331	222.164	19.7028	144.832	17.1606	19.5047	17.0122	11.9488	12.3453	NONHSAG030506.2	chr2	217799790	217801256	-	TNS1	NC_000002.12	217799789	217978853	179065	-	7145	MST091,MST122,MST127,MSTP091,MSTP122,MSTP127,MXRA6,PPP1R155,TNS	tensin 1
NONHSAG030912.2	-4.20337	0.0224878	0.0337318	3.90696	1.83542	2.55248	4.71978	3.38682	4.11483	1.70155	1.66232	1.73752	1.92188	2.10507	4.86268	26.2567	9.67249	16.9323	2.49327	2.15596	2.46375	2.68523	3.22419	NONHSAG030912.2	chr2	237356273	237362774	-	COL6A3	NC_000002.12	237324012	237434822	110811	-	1293	BTHLM1,DYT27,UCMD1	collagen type VI alpha 3 chain
NONHSAG031104.2	-2.02062	0.0151216	0.0307558	4.17541	3.16062	3.38379	4.68986	4.11909	4.22108	3.10016	2.98279	3.4556	3.27656	2.92013	9.43102	25.8431	16.7618	18.3985	8.22653	6.8811	10.3984	8.41661	6.42295	NONHSAG031104.2	chr20	1368982	1392881	-	FKBP1A	NC_000020.11	1368977	1393172	24196	-	2280	FKBP-12,FKBP-1A,FKBP1,FKBP12,PKC12,PKCI2,PPIASE	FK506 binding protein 1A
NONHSAG031706.2	-2.91818	0.0450696	0.0476507	3.01983	1.47476	2.411	3.57869	1.45755	3.63576	1.60843	0.461817	1.13765	2.08791	1.594	4.31532	11.3491	1.80448	11.8364	2.25609	0.373848	1.2791	3.14599	1.96748	NONHSAG031706.2	chr20	36550793	36551444	+	MYL9	NC_000020.11	36541484	36549823	8340	+	10398	LC20,MLC-2C,MLC2,MRLC1,MYRL2	myosin light chain 9
NONHSAG031788.2	-2.32775	0.00761427	0.0276883	3.21162	1.99269	3.50534	3.34396	2.36653	3.377	1.60869	1.98081	2.69439	1.78416	1.57773	10.3496	9.50513	4.26117	9.7397	2.25849	2.93664	5.68781	2.3565	1.93374	NONHSAG031788.2	chr20	41028823	41076295	+	TOP1	NC_000020.11	41028818	41124487	95670	+	7150	TOPI	topoisomerase (DNA) I
NONHSAG031997.2	-3.44862	0.0400565	0.0449232	6.46265	4.67663	6.13703	6.09182	5.50716	7.3985	4.41627	4.41055	5.57103	4.14359	4.32481	69.328	70.2372	45.5776	174.916	22.0567	20.1996	48.4754	16.1391	18.6365	NONHSAG031997.2	chr20	50191749	50192009	+	CEBPB-AS1	NC_000020.11	50184603	50192069	7467	-	101927559	.	CEBPB antisense RNA 1
NONHSAG034319.2	-4.69429	0.0025443	0.0165036	5.97219	3.74129	6.42519	6.2662	5.10254	5.7509	3.77105	4.47954	4.10292	3.09987	2.36435	84.8788	79.2359	34.1653	55.1162	13.7387	21.2402	16.8911	7.30901	4.03927	NONHSAG034319.2	chr3	4979521	4980385	+	BHLHE40	NC_000003.12	4979412	4985181	5770	+	8553	BHLHB2,Clast5,DEC1,HLHB2,SHARP-2,SHARP2,STRA13,Stra14	basic helix-loop-helix family member e40
NONHSAG034667.2	-2.39634	0.0266305	0.0359063	3.10182	1.84099	3.67552	3.31861	3.02846	1.77668	1.99437	2.26836	1.85867	1.21924	1.65793	11.7707	9.31862	7.31332	2.55636	3.24804	3.80534	2.75372	1.26881	2.1022	NONHSAG034667.2	chr3	30005416	30005973	+	RBMS3	NC_000003.12	29280860	30010395	729536	+	27303	.	RNA binding motif single stranded interacting protein 3
NONHSAG036490.2	-2.03539	0.0131812	0.0322804	6.26371	5.23841	6.31626	6.03666	5.91388	6.66846	5.03351	6.07068	5.18264	4.71503	4.71159	78.6314	67.5534	60.7279	105.077	34.3157	66.0094	36.8051	24.4842	24.6816	NONHSAG036490.2	chr3	157147801	157149397	-	CCNL1	NC_000003.12	157146502	157160760	14259	-	57018	ania-6a,ANIA6A,BM-001,PRO1073	cyclin L1
NONHSAG037030.2	-3.5005	0.0201287	0.0322059	3.8526	2.04504	3.15129	4.2799	2.93442	4.44819	1.46732	1.85582	3.14346	1.50164	1.36823	7.87921	19.1031	6.80335	21.5654	1.9694	2.60917	8.14149	1.75346	1.53374	NONHSAG037030.2	chr3	194471985	194485718	-	ATP13A3	NC_000003.12	194402674	194487006	84333	-	79572	AFURS1	ATPase 13A3
NONHSAG038744.2	-2.84369	0.00584532	0.0246119	3.17043	1.66266	2.49333	3.70001	2.93519	3.28348	0.745208	1.60436	1.76863	1.5392	2.2629	4.62746	12.4313	6.79553	9.06757	0.789458	2.03237	2.52835	1.83172	3.72053	NONHSAG038744.2	chr4	119006031	119006401	+	SYNPO2	NC_000004.12	118850688	119061247	210560	+	171024	.	synaptopodin 2
NONHSAG039968.2	-2.41063	0.0182282	0.0314732	3.91172	2.64231	3.67655	4.5878	3.60562	3.4847	2.16723	3.27697	2.83508	2.39702	2.21062	11.7788	23.9128	11.4247	10.6198	3.82459	8.66691	6.4001	4.12276	3.54285	NONHSAG039968.2	chr5	15775710	15777036	+	FBXL7	NC_000005.10	15500196	15939796	439601	+	23194	FBL6,FBL7	F-box and leucine rich repeat protein 7
NONHSAG041905.3	-2.29361	0.00512259	0.0231966	3.85761	2.65999	3.32846	4.21266	3.51357	4.16817	2.75796	2.27677	3.0518	2.62428	2.46804	9.0391	18.2347	10.6615	17.638	6.25056	3.8316	7.59839	4.99748	4.43086	NONHSAG041905.3	chr5	149493385	149513629	-	CSNK1A1	NC_000005.10	149495894	149551552	55659	-	1452	CK1,CK1a,CKIa,HEL-S-77p,HLCDGP1,PRO2975	casein kinase 1 alpha 1
NONHSAG041906.2	-2.66546	0.0189468	0.0315781	3.85671	2.44233	3.97047	3.88279	2.51828	4.44577	2.05803	2.47048	2.826	2.6419	2.04854	14.6664	14.3184	4.85956	21.5821	3.47993	4.52606	6.35817	5.07071	3.05814	NONHSAG041906.2	chr5	149545382	149545810	-	RPL29P14	NC_000005.10	149545270	149545844	575	-	100270974	RPL29_7_626	ribosomal protein L29 pseudogene 14
NONHSAG043674.2	-3.17289	0.0163714	0.0304584	4.73114	3.06534	4.29938	5.20064	3.83983	5.14785	3.1037	2.18167	4.21508	2.51137	2.15263	18.6771	37.221	13.643	35.8206	8.25233	3.52224	18.2682	4.53184	3.35599	NONHSAG043674.2	chr6	36678709	36687331	+	CDKN1A	NC_000006.12	36676460	36687339	10880	+	1026	CAP20,CDKN1,CIP1,MDA-6,P21,p21CIP1,SDI1,WAF1	cyclin dependent kinase inhibitor 1A
NONHSAG043834.2	-3.14513	0.0122314	0.0319079	3.83649	2.18337	4.31061	4.13022	2.73681	3.71384	1.16194	2.08499	3.22038	1.91176	1.65412	18.8321	17.1733	5.81552	12.6207	1.41396	3.22997	8.66142	2.6547	2.08618	NONHSAG043834.2	chr6	43773474	43778466	+	VEGFA	NC_000006.12	43770209	43786487	16279	+	7422	MVCD1,VEGF,VPF	vascular endothelial growth factor A
NONHSAG043992.2	-2.29708	0.0357807	0.0425117	5.1584	3.9586	3.87925	5.39864	5.78189	4.95112	4.12646	3.33793	3.8201	4.37491	3.93423	13.705	42.9536	55.2436	31.224	17.7985	9.07967	13.6981	19.159	13.991	NONHSAG043992.2	chr6	56458238	56463677	-	DST	NC_000006.12	56457987	56954671	496685	-	667	BP240,BPA,BPAG1,CATX-15,CATX15,D6S1101,DMH,DT,EBSB2,HSAN6,MACF2	dystonin
NONHSAG044008.2	-2.22791	0.0167979	0.0307747	3.47047	2.31478	2.77405	4.07005	3.45181	3.28683	2.16874	2.00929	1.84568	2.73824	2.60584	5.83592	16.4095	10.1667	9.12945	3.82429	3.01408	2.73456	5.49708	4.9794	NONHSAG044008.2	chr6	57186992	57222314	-	RAB23	NC_000006.12	57186992	57222314	35323	-	51715	HSPC137	RAB23, member RAS oncogene family
NONHSAG044354.2	-4.04585	0.00610361	0.0248282	3.41766	1.40122	2.4091	4.03178	3.39043	3.40467	1.37925	1.32166	2.2273	0.583941	0.943999	4.30846	15.858	9.66887	9.92578	1.77105	1.49308	3.83535	0.464669	0.892806	NONHSAG044354.2	chr6	90104364	90296742	-	BACH2	NC_000006.12	89926528	90296912	370385	-	60468	BTBD25	BTB domain and CNC homolog 2
NONHSAG044958.2	-10.3413	0.0215607	0.032959	6.06212	2.69178	4.89232	6.6539	4.58116	6.81929	2.2091	3.31211	1.88665	3.33762	1.97908	28.6785	103.797	23.4954	116.411	4.0149	8.90072	2.8645	8.80674	2.85781	NONHSAG044958.2	chr6	137874860	137875744	+	TNFAIP3	NC_000006.12	137866317	137883314	16998	+	7128	A20,AISBL,OTUD7C,TNFA1P2	TNF alpha induced protein 3
NONHSAG045159.2	-4.22892	0.0419225	0.0461532	3.70214	1.62185	3.23203	4.43158	1.60574	4.17332	0	0.80433	3.08626	0.77875	1.28305	8.3909	21.2398	2.10621	17.5934	0	0.741811	7.75693	0.673862	1.39274	NONHSAG045159.2	chr6	151319634	151319950	+	RN7SKP268	NC_000006.12	151319663	151319886	224	+	106479215	.	RNA, 7SK small nuclear pseudogene 268
NONHSAG045243.2	-7.44491	0.00699301	0.0258203	3.51873	0.622472	3.31172	3.52842	2.36807	4.26418	0	1.87454	0	0.0263776	0.0175778	8.92399	10.9379	4.26831	18.8286	0	2.65689	0	0	0	NONHSAG045243.2	chr6	157399157	157399418	+	ZDHHC14	NC_000006.12	157381525	157678114	296590	+	79683	NEW1CP	zinc finger DHHC-type containing 14
NONHSAG048398.2	-13.9527	0.009047	0.0297436	5.54517	1.7427	3.84416	6.12106	6.11796	5.06004	0.725269	2.87514	1.44648	1.76746	0.689813	13.3519	71.3729	69.9374	33.7087	0.798782	6.3135	1.84871	2.2961	0.577946	NONHSAG048398.2	chr7	101127104	101128534	+	SERPINE1	NC_000007.14	101127087	101139266	12180	+	5054	PAI,PAI-1,PAI1,PLANH1	serpin family E member 1
NONHSAG048570.2	-2.73429	0.00497503	0.0234119	3.84034	2.38918	3.89788	3.3651	3.4313	4.4126	2.25861	2.46569	2.58969	2.39369	2.20446	13.8977	9.70895	10.0142	21.0585	4.13886	4.50796	5.24747	4.11049	3.52323	NONHSAG048570.2	chr7	112450482	112477203	+	IFRD1	NC_000007.14	112423144	112477203	54060	+	3475	PC4,TIS7	interferon related developmental regulator 1
NONHSAG048865.2	-3.26793	0.0384705	0.0439662	5.61192	3.90354	5.02182	6.49674	4.45876	5.66786	4.31527	3.37353	3.91201	4.10894	3.61421	31.4649	93.1729	21.5238	52.0093	20.473	9.3306	14.6837	15.7408	10.9972	NONHSAG048865.2	chr7	134960531	134969146	+	CALD1	NC_000007.14	134779413	134970729	191317	+	800	CDM,H-CAD,HCAD,L-CAD,LCAD,NAG22	caldesmon 1
NONHSAG051330.2	-3.68931	0.00399082	0.0203786	4.00031	2.11696	4.25312	4.45133	3.15198	3.82577	0.79605	2.90857	1.40096	2.51464	2.0316	18.058	21.6314	8.07034	13.6804	0.864177	6.48868	1.74326	4.56566	3.01494	NONHSAG051330.2	chr8	133229055	133229697	+	WISP1	NC_000008.11	133191039	133231690	40652	+	8840	CCN4,WISP1c,WISP1i,WISP1tc	WNT1 inducible signaling pathway protein 1
NONHSAG051331.2	-2.92376	0.0260396	0.0357114	3.59059	2.04276	3.59135	3.5113	2.77898	4.15931	1.61398	1.22306	3.47703	0.814945	1.20921	11.0458	10.8516	6.01688	17.5258	2.29847	1.32718	10.5338	0.708295	1.26681	NONHSAG051331.2	chr8	133237170	133297304	-	NDRG1	NC_000008.11	133237171	133297587	60417	-	10397	CAP43,CMT4D,DRG-1,DRG1,GC4,HMSNL,NDR1,NMSL,PROXY1,RIT42,RTP,TARG1,TDD5	N-myc downstream regulated 1
NONHSAG052556.3	-2.23343	0.00175164	0.0155701	5.6578	4.49854	5.44938	5.68237	5.71158	5.76798	4.21778	4.67528	5.30432	3.92419	3.8247	42.6644	52.601	52.6337	55.8214	19.0787	24.4715	40.1001	13.7244	12.8835	NONHSAG052556.3	chr9	72355684	72365193	-	ZFAND5	NC_000009.12	72351425	72365247	13823	-	7763	ZA20D2,ZFAND5A,ZNF216	zinc finger AN1-type containing 5
NONHSAG052915.2	-2.1574	0.0067904	0.0258682	3.74026	2.63096	4.19125	3.855	3.18535	3.5386	2.15529	3.10092	2.55963	2.66991	2.50546	17.2573	14.0226	8.29262	11.0647	3.78789	7.55585	5.12044	5.19134	4.57419	NONHSAG052915.2	chr9	95004997	95087158	+	C9orf3	NC_000009.12	94726604	95148264	421661	+	84909	AOPEP,AP-O,APO,C90RF3,ONPEP	chromosome 9 open reading frame 3
NONHSAG055142.2	-2.05834	0.00950183	0.0304059	3.56702	2.52553	3.62216	4.05668	3.35153	3.04349	2.29807	2.86568	2.02324	2.79114	2.48435	11.3062	16.2423	9.41619	7.55987	4.2699	6.26897	3.22043	5.74231	4.49661	NONHSAG055142.2	chrX	115110718	115112352	-	LRCH2	NC_000023.11	115110611	115234082	123472	-	57631	dA204F4.4	leucine rich repeats and calponin homology domain containing 2
NONHSAG055327.2	-2.01881	0.0192119	0.0315812	3.05474	2.04123	2.81804	3.67429	2.45729	2.9868	2.17779	2.02949	1.99709	2.08204	1.9056	6.04787	12.2128	4.60593	7.21434	3.83402	3.07141	3.13699	3.1245	2.68112	NONHSAG055327.2	chrX	132203023	132219480	-	RAP2C	NC_000023.11	132203024	132219480	16457	-	57826	.	RAP2C, member of RAS oncogene family
NONHSAG055582.2	-3.58743	0.0332225	0.0406806	7.69671	5.85376	6.78212	8.52841	6.68737	7.95124	4.98319	5.53894	5.88643	6.41722	6.05339	108.98	384.692	104.563	257.321	33.1589	45.3464	60.6045	81.9413	64.098	NONHSAG055582.2	chrX	154348534	154350196	-	FLNA	NC_000023.11	154348529	154374638	26110	-	2316	ABP-280,ABPX,CSBS,CVD1,FLN,FLN-A,FLN1,FMD,MNS,NHBP,OPD,OPD1,OPD2,XLVD,XMVD	filamin A
NONHSAG055583.2	-3.29801	0.0322842	0.0399392	4.60367	2.88207	4.04907	4.73701	3.44752	5.43036	2.10617	2.85866	2.42972	3.48861	3.11917	15.5427	26.7462	10.1639	43.7769	3.65696	6.23099	4.61408	9.90839	7.52148	NONHSAG055583.2	chrX	154354633	154358215	-	FLNA	NC_000023.11	154348529	154374638	26110	-	2316	ABP-280,ABPX,CSBS,CVD1,FLN,FLN-A,FLN1,FMD,MNS,NHBP,OPD,OPD1,OPD2,XLVD,XMVD	filamin A
NONHSAG056499.1	3.58826	0.00457692	0.0228846	2.50653	4.34981	3.21496	1.61949	3.05284	1.05216	4.43014	4.54821	4.43542	3.24743	4.69287	8.27882	2.22351	7.5001	1.17519	22.1222	22.3292	21.4608	8.22026	24.3977	NONHSAG056499.1	chr1	62025283	62025744	+	LOC107984965	NC_000001.11	61985266	62032942	47677	-	107984965	.	.
NONHSAG057026.1	-2.01873	0.0231437	0.034287	7.05974	6.04629	6.9047	7.67926	6.8377	6.56192	5.72672	5.90994	6.21377	6.53467	5.65589	118.733	213.143	116.15	97.66	56.1402	58.9387	76.2801	88.9818	48.4158	NONHSAG057026.1	chr1	183142889	183145590	+	LAMC1	NC_000001.11	183023460	183145592	122133	+	3915	LAMB2	laminin subunit gamma 1
NONHSAG058377.1	-7.96182	0.0342028	0.0412496	5.68815	2.69505	4.39946	6.64735	4.25495	6.03993	2.6237	3.08692	3.35677	2.34551	1.25818	20.0894	103.43	18.5529	67.523	5.67905	7.46921	9.67831	3.92043	1.33834	NONHSAG058377.1	chr1	201896458	201899438	-	LMOD1	NC_000001.11	201896456	201946588	50133	-	25802	1D,64kD,D1,SM-LMOD,SMLMOD	leiomodin 1
NONHSAG061307.1	-2.36314	0.000348666	0.0278933	3.90113	2.66042	3.63679	4.18346	3.99877	3.71874	2.47997	2.91465	2.95671	2.58886	2.23631	11.4312	17.8593	15.3162	12.6706	4.99252	6.51892	7.05521	4.84985	3.6227	NONHSAG061307.1	chr10	63208340	63213652	-	JMJD1C	NC_000010.11	63167221	63522075	354855	-	221037	KDM3C,TRIP-8,TRIP8	jumonji domain containing 1C
NONHSAG062257.1	4.27466	0.0469754	0.0479749	0.981197	3.07701	1.42566	0	1.53064	0.401527	3.96665	2.17426	3.58084	2.78162	1.67951	1.68481	0	1.9464	0.363948	15.4519	3.50253	11.3059	5.72515	2.15212	NONHSAG062257.1	chr10	84094693	84097052	.	HMGN2P8	NC_000010.11	84081333	84082811	1479	+	100288691	HMGN2L8	high mobility group nucleosomal binding domain 2 pseudogene 8
NONHSAG067018.1	-2.27632	0.00338907	0.0189157	3.17353	1.98683	2.99883	3.57218	3.09414	2.93789	1.4919	2.008	2.72985	1.72012	1.61109	6.98903	11.2986	7.70195	6.93229	2.00644	3.01155	5.85411	2.21032	2.00231	NONHSAG067018.1	chr13	48975260	49138761	+	FNDC3A	NC_000013.11	48975241	49209779	234539	+	22862	bA203I16.1,bA203I16.5,FNDC3,HUGO	fibronectin type III domain containing 3A
NONHSAG067779.1	-4.90468	0.0374934	0.0432616	4.06858	1.77442	2.16801	4.88053	3.2067	4.58089	1.34688	1.48253	2.29675	1.81414	1.73856	3.49111	29.4598	8.4226	23.7446	1.73457	1.78611	4.0972	2.41948	2.27523	NONHSAG067779.1	chr13	110174709	110307109	-	COL4A1	NC_000013.11	110148958	110307157	158200	-	1282	BSVD,RATOR	collagen type IV alpha 1 chain
NONHSAG068854.1	-2.66551	0.0124083	0.0316808	3.12038	1.70596	3.27581	3.52838	2.15835	3.18534	0.397402	0.836445	2.57723	2.04	1.64577	8.68033	10.9115	3.55146	8.39346	0.396019	0.781085	5.1587	3.01402	2.07796	NONHSAG068854.1	chr14	69617121	69617648	+	SUSD6	NC_000014.9	69611593	69715144	103552	+	9766	DRAGO,KIAA0247	sushi domain containing 6
NONHSAG070254.1	-15.2197	0.000451889	0.0180755	9.34657	5.4187	9.14229	9.88558	9.38116	8.73564	3.30978	6.47037	4.80014	6.22351	3.66727	563.673	987.445	681.938	444.09	9.73707	87.3916	28.0361	71.4985	11.4424	NONHSAG070254.1	chr15	39595679	39597832	+	THBS1	NC_000015.10	39581079	39598918	17840	+	7057	THBS,THBS-1,TSP,TSP-1,TSP1	thrombospondin 1
NONHSAG076001.1	-3.41206	0.0155815	0.0301578	4.09171	2.32106	3.69827	4.58083	2.82103	4.59824	1.85491	2.81184	1.77593	2.37655	2.51814	11.972	23.8724	6.23325	24.153	2.90946	6.00058	2.57013	4.04038	4.61696	NONHSAG076001.1	chr19	14407212	14408719	+	ADGRE5	NC_000019.10	14381144	14408725	27582	+	976	CD97,TM7LN1	adhesion G protein-coupled receptor E5
NONHSAG076546.1	-2.51288	0.0499884	0.0499884	4.21396	2.88462	3.02868	4.46261	3.5996	4.99548	2.32352	2.98756	3.0513	3.04357	2.89796	7.15493	21.9532	11.4026	32.1479	4.40903	6.90696	7.62455	7.0064	6.30811	NONHSAG076546.1	chr19	46774886	46777240	-	SLC1A5	NC_000019.10	46759685	46788622	28938	-	6510	AAAT,ASCT2,ATBO,M7V1,M7VS1,R16,RDRC	solute carrier family 1 member 5
NONHSAG077315.1	-2.85682	0.031348	0.0395975	4.83078	3.31637	4.23207	5.5972	3.96759	4.95362	3.51777	2.76534	4.08774	2.94713	2.77385	17.7792	49.455	15.0221	31.297	11.3631	5.77684	16.6932	6.47534	5.69771	NONHSAG077315.1	chr2	46381650	46386684	+	EPAS1	NC_000002.12	46297402	46386703	89302	+	2034	bHLHe73,ECYT4,HIF2A,HLF,MOP2,PASD2	endothelial PAS domain protein 1
NONHSAG077318.1	-5.07643	0.0212504	0.0333339	4.18025	1.83643	3.12363	4.50467	3.23288	4.98636	1.03069	2.08774	2.48886	1.58805	1.55713	7.71016	22.5473	8.60663	31.824	1.20545	3.23795	4.832	1.91818	1.88485	NONHSAG077318.1	chr2	46542750	46543973	+	RHOQ	NC_000002.12	46542409	46584688	42280	+	23433	ARHQ,HEL-S-42,RASL7A,TC10,TC10A	ras homolog family member Q
NONHSAG077392.1	-3.49705	0.01336	0.0311302	3.4679	1.66176	3.36053	3.52824	2.25094	4.1449	1.17321	2.19937	2.08429	1.35411	1.12113	9.26558	10.9314	3.85723	17.2527	1.41146	3.58072	3.38901	1.49022	1.13758	NONHSAG077392.1	chr2	60881605	60901019	+	REL	NC_000002.12	60881495	60928171	46677	+	5966	C-Rel	REL proto-oncogene, NF-kB subunit
NONHSAG078853.1	-9.16981	0.000976393	0.0146459	5.91228	2.71539	5.02973	6.40618	6.11543	5.75728	1.75314	2.46465	3.22215	3.31833	2.21437	31.6447	87.2102	69.8348	55.2514	2.66007	4.50188	8.71879	8.6801	3.54339	NONHSAG078853.1	chr2	87477494	87478034	-	LOC101928152	NC_000002.12	87470096	87485191	15096	-	101928152	.	.
NONHSAG078935.1	-3.28125	0.0268528	0.0360038	4.65231	2.93806	4.5894	5.44688	4.24177	3.80486	1.68389	2.99478	2.46068	4.02541	2.41845	23.0587	44.3078	18.336	13.5515	2.47934	6.94686	4.73361	14.8439	4.23934	NONHSAG078935.1	chr2	105360830	105363473	-	FHL2	NC_000002.12	105360826	105438773	77948	-	2274	AAG11,DRAL,FHL-2,SLIM-3,SLIM3	four and a half LIM domains 2
NONHSAG081526.1	-2.22223	0.0105632	0.0316896	3.5286	2.37659	3.73669	3.88288	2.75538	3.5015	2.09783	2.45964	3.0937	1.97802	1.8905	12.3231	14.2886	5.89628	10.7402	3.58958	4.48542	7.8363	2.83196	2.63963	NONHSAG081526.1	chr20	41080077	41085097	+	TOP1	NC_000020.11	41028818	41124487	95670	+	7150	TOPI	topoisomerase (DNA) I
NONHSAG091066.1	-5.22195	0.0443603	0.047742	3.57265	1.18806	2.99236	3.39896	2.13448	4.62615	0.742368	1.93937	1.00453	1.00299	0.905777	6.95336	9.90716	3.48008	24.4404	0.784762	2.82528	1.07775	0.95335	0.84199	NONHSAG091066.1	chr5	79439099	79513874	-	HOMER1	NC_000005.10	79373824	79514568	140745	-	9456	HOMER,HOMER1A,HOMER1B,HOMER1C,SYN47,Ves-1	homer scaffolding protein 1
NONHSAG093405.1	-3.5208	0.0245274	0.0354612	3.02555	1.20964	2.36499	3.83975	3.02997	2.30287	0.819039	1.01775	2.23767	0.355942	0.830965	4.14887	13.7226	7.30176	4.09193	0.867108	1.02002	3.85678	0.25559	0.753013	NONHSAG093405.1	chr6	90183972	90185307	+	LOC105377890	NC_000006.12	90184302	90185513	1212	+	105377890	.	.
NONHSAG093592.1	-4.31845	0.00384489	0.0200603	5.99	3.87948	6.17161	6.25351	5.0807	6.17015	2.36223	3.67421	5.3361	3.43912	2.15058	71.0354	78.5869	33.6484	74.0567	4.5816	11.7249	41.0121	9.51402	3.34374	NONHSAG093592.1	chr6	125928222	125929655	+	NCOA7	NC_000006.12	125780948	125932030	151083	+	135112	dJ187J11.3,ERAP140,ESNA1,Nbla00052,Nbla10993,NCOA7-AS,TLDC4	nuclear receptor coactivator 7
NONHSAG093910.1	-3.04101	0.00185838	0.0153797	3.50635	1.90179	3.00892	3.7081	3.94969	3.15119	1.52486	1.72938	2.17488	2.06679	1.92047	7.04485	12.533	14.7407	8.20671	2.08532	2.30645	3.68006	3.07933	2.7183	NONHSAG093910.1	chr6	3722674	3727632	-	PXDC1	NC_000006.12	3722602	3752012	29411	-	221749	C6orf145	PX domain containing 1
NONHSAG094429.1	-2.87067	0.0194078	0.0314721	3.20689	1.6855	2.48812	3.72878	2.37776	3.68578	1.47159	1.72311	2.21796	1.28933	1.54168	4.60708	12.7166	4.30534	12.3057	1.96975	2.29231	3.81788	1.37919	1.85982	NONHSAG094429.1	chr6	111780244	111873423	-	FYN	NC_000006.12	111660332	111873452	213121	-	2534	p59-FYN,SLK,SYN	FYN proto-oncogene, Src family tyrosine kinase
NONHSAG099303.1	-2.04686	0.0133379	0.0313832	4.5164	3.48299	4.3858	4.88335	3.70743	4.81053	3.48427	3.1131	3.94785	3.35019	3.38297	19.8913	29.7532	12.3742	28.2174	11.0598	7.62518	15.0456	8.89789	9.22747	NONHSAG099303.1	chr8	11842527	11860094	-	CTSB	NC_000008.11	11842524	11868150	25627	-	1508	APPS,CPSB	cathepsin B
NONHSAG099310.1	-3.32548	0.00134927	0.0140794	3.39225	1.65869	2.94493	3.89713	3.1657	3.382	1.37869	1.94058	1.11541	1.95797	1.72066	6.696	14.3948	8.14432	9.77962	1.78101	2.8283	1.24546	2.78651	2.2392	NONHSAG099310.1	chr8	13085594	13088522	-	DLC1	NC_000008.11	13083361	13604616	521256	-	10395	ARHGAP7,HP,p122-RhoGAP,STARD12	DLC1 Rho GTPase activating protein
NONHSAG101839.1	-3.15299	0.0452312	0.0474039	3.79019	2.13347	1.57353	4.47948	3.69644	4.09502	2.69974	3.02804	1.8211	1.45219	0.0213775	1.97428	22.1059	12.227	16.7031	5.95505	7.13474	2.67241	1.65821	0	NONHSAG101839.1	chr9	3511575	3511816	-	RFX3	NC_000009.12	3218297	3526001	307705	-	5991	.	regulatory factor X3
NONHSAG104902.1	-2.95758	0.00298846	0.0188745	3.34477	1.78035	3.34241	3.06381	2.91092	3.86914	0.662097	2.1414	1.57859	2.11415	1.9505	9.13751	7.65472	6.66441	14.0798	0.687145	3.40043	2.09291	3.22251	2.80063	NONHSAG104902.1	chr1	44809123	44809697	+	BTBD19	NC_000001.11	44807442	44814199	6758	+	149478	.	BTB domain containing 19
NONHSAG105758.1	-2.98433	0.00109752	0.0146336	4.24168	2.66427	4.10974	3.84241	4.41239	4.50896	1.64153	2.90139	3.32042	3.0769	1.42028	16.2541	13.9083	20.7275	22.6077	2.36616	6.44991	9.35922	7.21015	1.62314	NONHSAG105758.1	chr10	6218646	6219430	+	PFKFB3	NC_000010.11	6144802	6254648	109847	+	5209	iPFK-2,IPFK2,PFK2	6-phosphofructo-2-kinase/fructose-2,6-biphosphatase 3
NONHSAG106088.1	-2.47622	0.0148852	0.0307969	4.06585	2.75771	3.99021	4.59222	4.18363	3.13819	2.87432	3.36692	3.01443	1.75469	2.23625	14.8818	24.0535	17.558	8.16944	6.88013	9.28716	7.394	2.27315	3.61953	NONHSAG106088.1	chr10	63170095	63170820	-	JMJD1C	NC_000010.11	63167221	63522075	354855	-	221037	KDM3C,TRIP-8,TRIP8	jumonji domain containing 1C
NONHSAG106253.1	-2.68119	0.000871891	0.0160965	4.91843	3.49556	4.70713	4.65087	5.26376	4.96817	3.33327	3.93921	4.01189	2.90111	2.88232	25.1038	25.1651	38.2534	31.5554	9.85508	14.2945	15.7601	6.24816	6.2268	NONHSAG106253.1	chr11	9577500	9578016	+	WEE1	NC_000011.10	9573681	9589767	16087	+	7465	WEE1A,WEE1hu	WEE1 G2 checkpoint kinase
NONHSAG108017.1	-2.28059	0.00362187	0.0197557	3.43628	2.24687	3.1984	3.87306	3.35433	3.20799	2.48733	1.62519	2.34882	2.78357	1.61389	8.17373	14.2024	9.44133	8.59735	5.01163	2.07553	4.28872	5.70295	2.00238	NONHSAG108017.1	chr15	43421392	43421673	-	TP53BP1	NC_000015.10	43403064	43510509	107446	-	7158	53BP1,p202,p53BP1,TDRD30,TP53	tumor protein p53 binding protein 1
NONHSAG108364.1	-2.7006	0.0337909	0.0409587	3.69711	2.26384	3.1683	3.55314	3.08491	4.50253	1.65057	2.95029	2.68696	1.7116	1.77816	7.98448	11.174	7.66056	22.4356	2.37149	6.70837	5.67205	2.18487	2.36681	NONHSAG108364.1	chr16	20896932	20897511	-	LYRM1	NC_000016.10	20899626	20925006	25381	+	57149	A211C6.1	LYR motif containing 1
NONHSAG108634.1	-2.81433	0.0275011	0.0364656	3.63193	2.13913	2.85285	4.20704	2.74732	4.10268	1.49087	2.74284	1.95784	2.42261	1.71114	6.21981	18.1194	5.85692	16.7765	2.01889	5.67571	3.03218	4.22032	2.214	NONHSAG108634.1	chr17	40458727	40459488	+	LOC107985064	NC_000017.11	40458410	40470726	12317	-	107985064	.	.
NONHSAG109203.1	-3.40047	0.000935474	0.0149676	5.47735	3.71162	5.68711	5.78015	4.77906	5.4682	3.59311	3.46147	4.18268	4.01236	3.02231	50.4877	56.2588	27.0957	45.1024	12.0209	9.98076	17.8923	14.6675	6.95881	NONHSAG109203.1	chr18	61811137	61812513	-	RNF152	NC_000018.10	61808067	61894420	86354	-	220441	.	ring finger protein 152
NONHSAG110330.1	-4.11264	0.000695025	0.0151642	4.72872	2.68865	3.95879	4.96577	4.74147	5.02278	2.16542	3.10228	2.59917	2.91231	2.47876	14.5393	31.4775	26.3206	32.7555	3.84644	7.56195	5.30785	6.31144	4.46392	NONHSAG110330.1	chr2	150471989	150472808	-	RND3	NC_000002.12	150468193	150487695	19503	-	390	ARHE,memB,Rho8,RhoE	Rho family GTPase 3
NONHSAG110900.1	-3.45203	0.029452	0.0384156	3.1535	1.36606	3.27895	3.6347	1.03789	3.51246	0.442354	0.910454	2.65061	0.868744	0.627038	8.70126	11.8339	1.09639	10.787	0.444839	0.874631	5.48586	0.780347	0.519353	NONHSAG110900.1	chr21	34877246	34877739	-	RUNX1	NC_000021.9	34787801	35049334	261534	-	861	AML1,AML1-EVI-1,AMLCR1,CBF2alpha,CBFA2,EVI-1,PEBP2aB,PEBP2alpha	runt related transcription factor 1
NONHSAG111981.1	3.72083	0.00382785	0.0204152	2.3245	4.22012	3.84862	1.85976	0	0	4.54453	4.11206	3.98732	4.04982	4.33167	13.3971	2.79594	0	0	23.8893	16.2454	15.433	15.1346	18.794	NONHSAG111981.1	chr4	2227619	2227852	-	POLN	NC_000004.12	2071958	2242164	170207	-	353497	POL4P	DNA polymerase nu
NONHSAG112846.1	-2.60697	0.00595044	0.0246225	3.30191	1.91954	3.19846	2.97051	2.90708	3.90013	1.60289	2.20385	1.94577	2.12562	1.61076	8.17472	7.1194	6.64633	14.4141	2.24626	3.59497	2.98863	3.25472	2.00154	NONHSAG112846.1	chr6	15251833	15262722	+	JARID2	NC_000006.12	15245975	15522042	276068	+	3720	JMJ	jumonji and AT-rich interaction domain containing 2
NONHSAG113372.1	-4.00701	0.00560822	0.0240352	4.54075	2.53822	4.30187	4.92435	3.44221	5.00647	2.2493	2.72227	2.98602	2.58385	1.91524	18.7118	30.5111	10.1105	32.3257	4.1233	5.57944	7.22936	4.82453	2.69693	NONHSAG113372.1	chr6	142860521	142899925	-	HIVEP2	NC_000006.12	142751467	142945201	193735	-	3097	HIV-EP2,MBP-2,MIBP1,MRD43,SHN2,ZAS2,ZNF40B	human immunodeficiency virus type I enhancer binding protein 2
NONHSAG113904.1	2.96568	0.0443922	0.0475631	1.51004	3.0784	1.32362	1.40778	1.52546	1.74747	3.69052	2.70095	3.77081	2.34675	2.03002	1.50128	1.76553	1.94386	2.49479	12.7138	5.48489	13.0929	3.95409	3.01135	NONHSAG113904.1	chr7	135204951	135205477	-	WDR91	NC_000007.14	135183838	135211564	27727	-	29062	HSPC049,SORF-1,SORF1	WD repeat domain 91
NONHSAT004254.2	-10.8998	0.0007945	0.01589	8.02176	4.57552	7.66406	7.72176	7.82728	8.63853	3.57052	5.58775	3.69307	5.34144	2.52756	201.679	219.511	231.548	414.805	11.8602	46.9418	12.4916	38.3341	4.64211	NONHSAT004254.2	chr1	85583301	85583703	+	CYR61	NC_000001.11	85580761	85583967	3207	+	3491	CCN1,GIG1,IGFBP10	cysteine rich angiogenic inducer 61
NONHSAT005942.2	-2.03241	0.0223852	0.0337889	4.58146	3.55827	4.13766	5.17055	4.04809	4.67849	3.70954	3.36278	3.02673	3.8818	3.6599	16.5901	36.4886	15.9249	25.6541	13.0743	9.25558	7.48672	13.3246	11.3981	NONHSAT005942.2	chr1	145933456	145936015	-	LIX1L	NC_000001.11	145933423	145958038	24616	-	128077	.	limb and CNS expressed 1 like
NONHSAT006647.2	-3.2271	0.0305245	0.0389674	7.38688	5.69664	7.87021	6.78972	6.08912	8.0044	5.36922	6.5863	4.78012	5.83879	5.21665	232.811	114.624	68.7382	266.979	43.6131	94.791	27.6326	54.5362	35.4409	NONHSAT006647.2	chr1	154945944	154946247	-	PBXIP1	NC_000001.11	154944080	154956163	12084	-	57326	HPIP	PBX homeobox interacting protein 1
NONHSAT008415.2	2.96578	0.0467285	0.0481324	1.7284	3.29681	1.29142	1.21417	2.64693	1.1527	4.21663	2.77866	2.84436	2.76	3.28196	1.44599	1.42265	5.40086	1.31948	18.76	5.84308	6.4444	5.59529	8.562	NONHSAT008415.2	chr1	185292383	185294372	-	IVNS1ABP	NC_000001.11	185292367	185317343	24977	-	10625	FLARA3,HSPC068,KLHL39,ND1,NS-1,NS1-BP,NS1BP	influenza virus NS1A binding protein
NONHSAT009381.2	-7.45984	0.0365969	0.0428452	6.28424	3.3851	6.27429	5.28906	5.16733	7.31573	2.75687	5.12985	2.25977	2.07803	0.539432	76.3494	39.8173	35.7861	164.869	6.32542	33.9076	4.00473	3.08507	0.419801	NONHSAT009381.2	chr1	212613435	212620777	+	ATF3	NC_000001.11	212565334	212620777	55444	+	467	.	activating transcription factor 3
NONHSAT009902.2	-6.39903	0.0186973	0.0316011	4.38929	1.71143	3.99313	4.53432	2.75024	5.2479	1.54739	2.02398	1.82948	1.4816	1.60298	14.9146	23.0068	5.87631	38.2847	2.14691	3.05501	2.69487	1.71236	1.97958	NONHSAT009902.2	chr1	226732612	226734911	-	ITPKB	NC_000001.11	226631690	226739327	107638	-	3707	IP3-3KB,IP3K,IP3K-B,IP3KB,PIG37	inositol-trisphosphate 3-kinase B
NONHSAT013599.2	-2.80774	0.000406408	0.0195076	3.7472	2.25779	3.67271	4.03045	3.3028	3.88272	1.64002	2.21199	2.71492	2.24503	2.28007	11.7451	15.928	9.06944	14.2746	2.34753	3.61999	5.80261	3.6134	3.77023	NONHSAT013599.2	chr10	63222154	63223045	+	TATDN1P1	NC_000010.11	63222124	63223134	1011	+	728737	.	TatD DNase domain containing 1 pseudogene 1
NONHSAT015316.2	3.45899	0.0265151	0.0361569	3.23092	5.02127	3.63397	0.682311	4.14802	2.53766	5.56186	4.50973	5.62331	4.78076	3.96127	11.4059	0.68666	17.1423	5.0757	49.5828	21.7136	50.1216	25.7334	14.2792	NONHSAT015316.2	chr10	84167229	84172076	-	HOST2	NC_000010.11	84167228	84172076	4849	-	642934	lncRNA-HOST2	human ovarian cancer-specific transcript 2
NONHSAT022112.2	-4.60773	0.0145066	0.0308106	3.73626	1.53221	2.71713	3.16748	4.3776	4.08407	0.21803	0.203182	2.88104	0.275049	1.83598	5.57176	8.31009	20.1539	16.5176	0.235503	0.148515	6.61488	0.182351	2.50786	NONHSAT022112.2	chr11	65422796	65445540	+	NEAT1	NC_000011.10	65422798	65445540	22743	+	283131	LINC00084,NCRNA00084,TncRNA,VINC	nuclear paraspeckle assembly transcript 1 (non-protein coding)
NONHSAT023499.2	-9.00334	0.0020704	0.0160289	4.46887	1.29841	4.5994	3.77712	5.05933	4.11129	0	3.04487	0	0.0386393	0.0257445	23.2264	13.2762	33.0321	16.9678	0	7.22815	0	0	0	NONHSAT023499.2	chr11	86823376	86823594	+	PRSS23	NC_000011.10	86791059	86952910	161852	+	11098	SIG13,SPUVE,ZSIG13	protease, serine 23
NONHSAT024388.2	-3.31915	0.0123794	0.0319468	4.34423	2.61341	4.98681	4.16922	3.63103	4.25978	1.63786	3.57794	1.49139	3.32845	1.42587	30.6898	17.7069	11.6631	18.8984	2.36399	10.9078	1.93156	8.77083	1.63195	NONHSAT024388.2	chr11	117199323	117204787	+	TAGLN	NC_000011.10	117199324	117204792	5469	+	6876	SM22,SMCC,TAGLN1,WS3-10	transgelin
NONHSAT024774.2	-3.99287	0.00327404	0.0187088	3.01647	1.01904	2.79356	3.657	2.52956	2.81672	1.47811	0.47532	0.75776	1.41909	0.67062	5.93001	11.9727	4.87203	6.25774	1.94974	0.387314	0.741387	1.61499	0.569512	NONHSAT024774.2	chr11	122087515	122102027	-	BLID	NC_000011.10	122115354	122116215	862	-	414899	BRCC2	BH3-like motif containing, cell death inducer
NONHSAT024781.2	-4.6606	0.00811138	0.0286284	5.88405	3.66354	5.39207	6.66723	5.5984	5.46452	3.33815	4.24603	3.42834	3.84505	3.1913	40.9646	104.831	48.5533	44.997	9.92512	17.9169	10.2171	12.9467	7.94868	NONHSAT024781.2	chr11	122089109	122100448	-	BLID	NC_000011.10	122115354	122116215	862	-	414899	BRCC2	BH3-like motif containing, cell death inducer
NONHSAT026276.2	-9.037	0.00479809	0.0230308	4.12572	0.949878	4.1208	4.30891	2.55211	4.74118	0.530208	1.42301	1.13351	0.811033	0.664103	16.3873	19.5451	4.99595	26.6759	0.552783	1.67328	1.2828	0.704516	0.55478	NONHSAT026276.2	chr12	7921546	7925908	-	SLC2A3	NC_000012.12	7919228	7936296	17069	-	6515	GLUT3	solute carrier family 2 member 3
NONHSAT028320.2	-4.38444	0.019144	0.0316866	3.02614	0.893743	3.65935	1.88319	2.20971	3.54044	0.30515	1.68338	0.74041	0.814065	0.499574	11.6294	2.8098	3.70527	10.9563	0.295926	2.20448	0.719515	0.721143	0.395331	NONHSAT028320.2	chr12	52037178	52043911	+	NR4A1	NC_000012.12	52022832	52059507	36676	+	3164	GFRP1,HMR,N10,NAK-1,NGFIB,NP10,NUR77,TR3	nuclear receptor subfamily 4 group A member 1
NONHSAT033120.2	-2.964	0.0132943	0.0315904	4.28365	2.71611	3.75278	4.95272	3.5622	4.43595	2.4371	3.13735	2.65193	2.79328	2.43917	12.4717	31.1356	11.0721	21.4662	4.83047	7.77353	5.534	5.73718	4.31896	NONHSAT033120.2	chr13	33189940	33285736	-	STARD13	NC_000013.11	33103135	33676835	573701	-	90627	ARHGAP37,DLC2,GT650,LINC00464	StAR related lipid transfer domain containing 13
NONHSAT033141.2	-2.56775	0.016723	0.0308732	3.76215	2.40164	3.40339	4.16549	2.75601	4.24729	1.94207	2.76631	2.43691	2.55481	2.16457	9.57444	17.6048	5.90338	18.6712	3.13028	5.78458	4.62039	4.71741	3.4003	NONHSAT033141.2	chr13	33308986	33350656	-	STARD13	NC_000013.11	33103135	33676835	573701	-	90627	ARHGAP37,DLC2,GT650,LINC00464	StAR related lipid transfer domain containing 13
NONHSAT033408.2	-2.99554	0.0188873	0.031699	3.69911	2.11629	2.73234	4.36276	3.79585	3.43881	3.0909	2.05907	1.64543	1.52501	1.57783	5.64099	20.3304	13.1737	10.26	8.1133	3.15477	2.25441	1.79471	1.92763	NONHSAT033408.2	chr13	41457405	41470877	+	RGCC	NC_000013.11	41457406	41470877	13472	+	28984	bA157L14.2,C13orf15,RGC-32,RGC32	regulator of cell cycle
NONHSAT033729.2	-3.2816	0.0246039	0.0349405	3.22344	1.50904	2.09503	3.73902	2.53044	3.80305	0.814585	1.70497	2.18702	1.15233	1.28432	3.26995	12.7645	4.8844	13.3775	0.869645	2.25203	3.7002	1.1694	1.39652	NONHSAT033729.2	chr13	49044078	49046794	-	RAD17P2	NC_000013.11	49044689	49046878	2190	-	9206	HRAD17P2	RAD17 checkpoint clamp loader component pseudogene 2
NONHSAT037881.2	-2.76389	0.0138467	0.0313511	4.36004	2.89334	3.70594	4.61614	4.77304	4.10647	2.13614	3.49784	1.00325	3.91703	2.11985	12.0412	24.4857	26.9127	16.9057	3.74476	10.2642	1.09161	13.7044	3.25988	NONHSAT037881.2	chr14	75981423	75982226	-	TGFB3	NC_000014.9	75958061	75983011	24951	-	7043	ARVD,ARVD1,LDS5,RNHF,TGF-beta3	transforming growth factor beta 3
NONHSAT039762.2	-3.28491	0.0274135	0.0365513	5.60721	3.89136	4.84469	6.2005	4.39743	6.16256	3.55957	3.99385	4.06305	3.88863	3.90191	27.7139	75.7043	20.5866	73.6491	11.7437	14.8816	16.4097	13.3669	13.6487	NONHSAT039762.2	chr14	100829300	100836300	+	MEG3	NC_000014.9	100826108	100861026	34919	+	55384	FP504,GTL2,LINC00023,NCRNA00023,onco-lncRNA-83,prebp1,PRO0518,PRO2160	maternally expressed 3 (non-protein coding)
NONHSAT046762.2	-2.54942	0.0116718	0.0321982	3.21023	1.86006	3.03367	3.66812	2.28041	3.49325	1.49946	2.17142	2.41797	1.70705	1.14406	7.18435	12.1388	3.9568	10.6364	2.0214	3.49288	4.52554	2.18165	1.17199	NONHSAT046762.2	chr15	65766459	65767398	-	LOC646358	NC_000015.10	65770250	65772154	1905	-	646358	.	DnaJ heat shock protein family (Hsp40) member B14 pseudogene
NONHSAT048210.2	-2.01997	0.0385064	0.0437988	3.40816	2.39383	3.29599	3.72598	2.16499	3.89968	2.28459	2.37788	1.98454	2.34758	2.84005	8.81577	12.7323	3.58694	14.4702	4.2276	4.18276	3.1118	3.95084	6.03454	NONHSAT048210.2	chr15	88898714	88913432	-	MFGE8	NC_000015.10	88898683	88913469	14787	-	4240	BA46,EDIL1,HMFG,hP47,HsT19888,MFG-E8,MFGM,OAcGD3S,SED1,SPAG10	milk fat globule-EGF factor 8 protein
NONHSAT053112.2	-3.41162	0.0118594	0.031625	4.0158	2.24535	3.77961	4.50104	3.19539	4.2606	2.204	2.50611	3.50874	0.0315198	0.021003	12.7253	22.4447	8.35161	18.8417	3.94203	4.66485	10.7746	0	0	NONHSAT053112.2	chr17	35596903	35597128	-	LOC100420062	NC_000017.11	35596520	35597130	611	-	100420062	.	transmembrane protein 160 pseudogene
NONHSAT066617.2	-6.76296	0.00114554	0.01447	3.5329	0.775248	3.58434	3.64315	2.5552	3.99391	0	0.00244459	1.27709	1.03281	1.06089	10.9887	11.8956	4.98935	15.4192	0	0	1.50752	0.995702	1.05186	NONHSAT066617.2	chr19	43660499	43660776	-	PLAUR	NC_000019.10	43646095	43670346	24252	-	5329	CD87,U-PAR,UPAR,URKR	plasminogen activator, urokinase receptor
NONHSAT069896.2	-3.28236	0.0416881	0.0461066	6.36623	4.6515	7.21997	6.1925	6.32475	4.78687	3.48203	5.38057	3.90211	5.20322	4.39507	147.982	75.3307	81.0315	27.8266	11.0871	40.532	14.5817	34.769	19.6214	NONHSAT069896.2	chr2	30258326	30260027	+	LBH	NC_000002.12	30231531	30260033	28503	+	81606	.	limb bud and heart development
NONHSAT080304.2	-4.5429	0.015533	0.0303083	3.34947	1.16585	2.91025	3.76507	1.84088	4.0068	1.01696	1.37261	1.30082	1.06586	1.03433	6.51352	13.0175	2.65267	15.5538	1.154	1.58275	1.54719	1.04302	1.01524	NONHSAT080304.2	chr20	50510353	50584547	+	PTPN1	NC_000020.11	50510321	50584762	74442	+	5770	PTP1B	protein tyrosine phosphatase, non-receptor type 1
NONHSAT081549.2	-4.88375	0.014158	0.0311737	8.28352	5.99553	7.31771	8.87257	7.38269	8.81776	6.25541	5.98257	6.61662	5.50989	5.15735	158.419	488.785	169.941	470.095	81.4326	62.0323	101.187	43.2004	33.9696	NONHSAT081549.2	chr21	26844901	26845409	-	ADAMTS1	NC_000021.9	26836287	26845409	9123	-	9510	C3-C5,METH1	ADAM metallopeptidase with thrombospondin type 1 motif 1
NONHSAT081636.2	-2.49733	0.0233761	0.0344188	6.50285	5.18247	5.77782	5.74763	7.01725	6.96139	5.03852	5.48691	4.72409	5.19172	5.35338	53.8266	55.1478	131.609	129.005	34.4612	43.7068	26.5332	34.4656	39.0752	NONHSAT081636.2	chr21	29329487	29329693	+	BACH1	NC_000021.9	29298795	29361896	63102	+	571	BACH-1,BTBD24	BTB domain and CNC homolog 1
NONHSAT084761.2	-3.73029	0.0211403	0.0333794	3.25122	1.35193	3.32721	2.80796	2.20038	4.04011	0	1.74143	1.86481	1.86398	0.184819	9.03091	6.2702	3.69479	16.0069	0	2.3342	2.77752	2.54333	0.119468	NONHSAT084761.2	chr22	30246189	30246998	+	MGC20647	NC_000022.11	30246169	30246993	825	+	91370	.	.
NONHSAT084831.2	-4.31871	0.0104326	0.031694	3.5514	1.4408	3.91799	2.48927	4.03631	3.28654	0	0.134288	1.57221	2.89018	0.122695	14.1066	4.85767	15.7491	9.1473	0.0070156	0.0945079	2.09672	6.21111	0.0699705	NONHSAT084831.2	chr22	30969210	30979394	+	TUG1	NC_000022.11	30969211	30979395	10185	+	55000	LINC00080,NCRNA00080,TI-227H	taurine up-regulated 1 (non-protein coding)
NONHSAT085104.2	-2.74568	0.0170341	0.0305088	3.88279	2.42563	4.40317	3.86529	2.64883	4.08765	2.1441	2.33358	3.2619	1.87882	2.04692	20.1462	14.1345	5.41324	16.6328	3.75352	4.02565	8.94233	2.57203	3.05356	NONHSAT085104.2	chr22	36334878	36336289	-	MYH9	NC_000022.11	36281277	36388067	106791	-	4627	BDPLT6,DFNA17,EPSTS,FTNS,MHA,NMHC-II-A,NMMHC-IIA,NMMHCA	myosin heavy chain 9
NONHSAT094064.2	-2.54161	0.0429993	0.0469084	5.10502	3.75928	5.88641	4.14417	5.22926	4.54336	3.90446	4.26132	2.62559	3.72056	3.8278	58.1157	17.466	37.3673	23.3129	15.1361	18.119	5.43932	11.7946	12.9219	NONHSAT094064.2	chr3	194136147	194136387	+	HES1	NC_000003.12	194136142	194138612	2471	+	3280	bHLHb39,HES-1,HHL,HRY	hes family bHLH transcription factor 1
NONHSAT095808.2	-2.01954	0.0112924	0.0315137	3.2719	2.25787	3.21165	3.18449	2.73778	3.76667	1.48702	2.23052	2.58925	2.16905	2.56145	8.25895	8.41153	5.80161	13.0571	1.99663	3.68072	5.22038	3.38506	4.80753	NONHSAT095808.2	chr4	24563194	24563461	-	DHX15	NC_000004.12	24527464	24584603	57140	-	1665	DBP1,DDX15,HRH2,PRP43,PRPF43,PrPp43p	DEAH-box helicase 15
NONHSAT099144.2	-2.16173	0.0145837	0.0307025	4.35059	3.2384	3.87185	4.89285	4.26036	4.17721	2.27789	3.77172	3.15237	3.64491	2.86374	13.6305	29.8756	18.5821	17.8129	4.23548	12.6192	8.24172	11.1664	6.13892	NONHSAT099144.2	chr4	168842391	168844747	+	PALLD	NC_000004.12	168497039	168928457	431419	+	23022	CGI-151,CGI151,MYN,PNCA1,SIH002	palladin, cytoskeletal associated protein
NONHSAT100586.2	-2.16084	0.00687503	0.0257814	3.90973	2.79814	3.72311	4.40911	3.57143	3.78435	2.14009	3.14981	2.59551	3.22556	2.60788	12.1978	21.0367	11.1394	13.3016	3.74112	7.85058	5.27618	8.10788	4.98404	NONHSAT100586.2	chr5	15675883	15677491	+	FBXL7	NC_000005.10	15500196	15939796	439601	+	23194	FBL6,FBL7	F-box and leucine rich repeat protein 7
NONHSAT101670.2	-3.34945	0.0179611	0.031696	4.97644	3.23252	4.73969	4.81807	4.06495	5.76193	2.45288	3.5417	3.66762	3.1297	3.07289	25.6999	28.3621	16.1183	55.3532	4.91718	10.6105	12.2081	7.49753	7.25021	NONHSAT101670.2	chr5	61347125	61347716	+	LOC100421309	NC_000005.10	61347126	61347898	773	+	100421309	.	DEAD-box helicase 25 pseudogene
NONHSAT104492.2	-3.97046	0.00127645	0.014588	3.2115	1.22219	3.49212	3.52388	2.94656	2.71999	0.934919	1.63038	0	2.20016	0.08678	10.2463	10.8784	6.85156	5.81512	1.03802	2.08786	0.0154548	3.48555	0.0491216	NONHSAT104492.2	chr5	149406876	149432836	+	CARMN	NC_000005.10	149406845	149432836	25992	+	728264	CARMEN,MIR143HG	cardiac mesoderm enhancer-associated non-coding RNA
NONHSAT104505.2	-4.39725	0.0403498	0.0450416	4.32962	2.19302	4.27562	5.29073	2.55223	4.00451	0.941985	2.54873	2.05333	2.73217	2.10288	18.3564	39.5909	5.00344	15.6736	1.0779	4.83355	3.3212	5.45744	3.21146	NONHSAT104505.2	chr5	149423298	149426237	+	CARMN	NC_000005.10	149406845	149432836	25992	+	728264	CARMEN,MIR143HG	cardiac mesoderm enhancer-associated non-coding RNA
NONHSAT112918.2	-3.59512	0.00325939	0.0195563	6.6591	4.81306	6.67432	7.17136	6.13413	6.4551	3.84626	4.22008	5.86804	5.01617	4.06771	101.063	149.514	70.9263	90.566	14.5561	17.577	59.7927	30.3966	15.4271	NONHSAT112918.2	chr6	43770224	43771019	+	VEGFA	NC_000006.12	43770209	43786487	16279	+	7422	MVCD1,VEGF,VPF	vascular endothelial growth factor A
NONHSAT113865.2	-2.52864	0.0495727	0.0497801	3.01117	1.67281	2.92753	3.67121	1.77367	3.08446	0.420801	2.78348	0	1.7802	1.71513	6.60427	12.1175	2.48353	7.74256	0.412967	5.86983	0	2.35649	2.2331	NONHSAT113865.2	chr6	85677328	85678199	-	SNORD50A	NC_000006.12	85677294	85677368	75	-	26799	RNU50,U50	small nucleolar RNA, C/D box 50A
NONHSAT120701.2	5.78698	0.0132471	0.0321141	3.42122	5.95403	5.3165	0	0	0	6.30559	5.19564	5.30823	5.86072	6.59222	38.8216	0	0	0	84.1354	35.5337	40.2415	55.4275	93.6413	NONHSAT120701.2	chr7	55773228	55773518	+	PSPHP1	NC_000007.14	55764797	55773696	8900	+	8781	CO9,PSPHL	phosphoserine phosphatase pseudogene 1
NONHSAT123370.2	-3.45388	0.0125481	0.0317005	4.11258	2.32436	3.14209	4.60171	3.99471	4.33232	1.37385	2.00863	3.69627	1.73235	1.0986	7.82249	24.1565	15.2629	19.8681	1.79244	3.012	12.4137	2.22768	1.09998	NONHSAT123370.2	chr7	130876808	130913310	-	LINC-PINT	NC_000007.14	130877562	131109916	232355	-	378805	LincRNA-Pint,MKLN1-AS1,PINT	long intergenic non-protein coding RNA, p53 induced transcript
NONHSAT123480.2	-3.12105	0.0451682	0.0475455	8.60214	6.96011	8.08861	9.49205	7.27694	8.66886	7.45827	6.55332	6.86028	7.15086	6.56187	271.023	751.635	157.881	424.029	188.697	92.6222	119.999	136.894	91.5966	NONHSAT123480.2	chr7	134970101	134970588	+	CALD1	NC_000007.14	134779413	134970729	191317	+	800	CDM,H-CAD,HCAD,L-CAD,LCAD,NAG22	caldesmon 1
NONHSAT123589.2	-2.4153	0.00557643	0.0243335	3.38324	2.11104	3.46574	3.40771	2.56408	3.82396	1.72224	2.31078	2.38587	1.89298	2.13702	10.042	9.99328	5.03599	13.6425	2.53264	3.94813	4.41179	2.61648	3.32248	NONHSAT123589.2	chr7	137980999	137983695	-	CREB3L2	NC_000007.14	137874979	138002101	127123	-	64764	BBF2H7	cAMP responsive element binding protein 3 like 2
NONHSAT123868.2	-2.81033	0.00138041	0.0138041	4.26727	2.77653	3.91539	4.49802	4.57375	3.95667	1.72776	3.03551	2.65388	3.38616	2.58493	14.0786	22.5193	23.3344	15.1656	2.58779	7.17429	5.5537	9.15935	4.88064	NONHSAT123868.2	chr7	143379631	143381079	-	LOC100507507	NC_000007.14	143379155	143381025	1871	-	100507507	.	uncharacterized LOC100507507
NONHSAT128105.2	-2.31181	0.0373732	0.0433313	4.77241	3.56339	4.19937	4.89465	5.49225	4.01702	3.96363	3.56902	2.89432	3.87146	3.25832	17.3589	29.9732	44.9849	15.8713	15.7653	10.8322	6.74417	13.2233	8.3821	NONHSAT128105.2	chr8	102648776	102653964	-	KLF10	NC_000008.11	102648777	102655902	7126	-	7071	EGR-alpha,EGRA,TIEG,TIEG1	Kruppel like factor 10
NONHSAT128403.2	-2.98993	0.00214877	0.0156274	3.94337	2.36326	3.43568	4.40133	3.79599	3.97217	1.65057	2.8676	2.51046	2.7562	1.50299	9.8138	20.8952	13.1712	15.2656	2.37812	6.27822	4.91284	5.5769	1.78011	NONHSAT128403.2	chr8	118034969	118035547	-	EXT1	NC_000008.11	117797496	118111819	314324	-	2131	EXT,LGCR,LGS,TRPS2,TTV	exostosin glycosyltransferase 1
NONHSAT128404.2	-2.98076	0.0109394	0.0312554	5.10171	3.52603	3.88473	5.4422	4.99067	5.56398	3.04699	3.91625	3.89677	3.48122	3.03091	13.7613	44.2255	31.4926	48.1594	7.91276	14.0529	14.4789	9.84632	7.01211	NONHSAT128404.2	chr8	118085494	118088259	-	EXT1	NC_000008.11	117797496	118111819	314324	-	2131	EXT,LGCR,LGS,TRPS2,TTV	exostosin glycosyltransferase 1
NONHSAT128500.2	-3.51793	0.0184119	0.0315632	3.62066	1.80594	3.30992	3.92408	2.20657	4.28466	1.34753	2.16435	2.25143	1.5603	1.45665	8.91154	14.6976	3.71313	19.123	1.7259	3.47051	3.93077	1.87105	1.69596	NONHSAT128500.2	chr8	122782049	122789039	+	ZHX2	NC_000008.11	122781349	122974515	193167	+	22882	AFR1,RAF	zinc fingers and homeoboxes 2
NONHSAT128502.2	-3.40842	0.0247429	0.0349311	3.16331	1.39421	2.61926	3.70787	1.74264	3.73091	0.970869	1.30516	1.91805	1.37465	1.22584	5.14105	12.4693	2.41181	12.6766	1.08442	1.46486	2.90256	1.53101	1.30152	NONHSAT128502.2	chr8	122807745	122816517	+	ZHX2	NC_000008.11	122781349	122974515	193167	+	22882	AFR1,RAF	zinc fingers and homeoboxes 2
NONHSAT136802.2	-8.1572	0.0140921	0.0316085	5.36747	2.3394	3.70858	5.79818	6.0976	4.80391	1.74909	2.56171	1.88261	2.99582	2.1292	12.0647	56.8151	68.8989	28.0436	2.64277	4.88536	2.84799	6.74384	3.28488	NONHSAT136802.2	chrX	45745210	45770274	-	LOC392452	NC_000023.11	45731088	45731757	670	+	392452	.	mitochondrial fission factor pseudogene
NONHSAT142635.2	-2.39194	0.0348542	0.0418251	7.54579	6.28761	7.37318	8.29151	6.45871	7.49476	6.27118	6.42951	5.80332	6.34478	6.49263	164.668	326.415	89.1075	187.337	82.33	84.9237	57.1679	77.8652	87.2649	NONHSAT142635.2	chr16	55479180	55479579	+	MMP2	NC_000016.10	55478830	55506691	27862	+	4313	CLG4,CLG4A,MMP-2,MMP-II,MONA,TBE-1	matrix metallopeptidase 2
NONHSAT144090.2	-8.53438	0.0152353	0.0307267	4.06116	0.967877	4.19572	4.18271	1.35591	4.79322	0.463805	1.99907	0.387783	0.683878	0.573733	17.3145	17.8048	1.61883	27.6519	0.47793	2.98592	0.356303	0.562832	0.461729	NONHSAT144090.2	chr16	84828262	84829242	+	CRISPLD2	NC_000016.10	84819981	84909510	89530	+	83716	CRISP11,LCRISP2,LGL1	cysteine rich secretory protein LCCL domain containing 2
NONHSAT144898.2	-11.7836	0.0240298	0.0351656	3.80971	0.250994	2.6158	3.90633	2.78787	4.81052	0	0.633465	0	0.460784	0.0321798	5.12627	14.4611	6.03369	27.8596	0	0.547461	0.0233199	0.345743	0.0113733	NONHSAT144898.2	chr17	2043474	2044968	-	DPH1	NC_000017.11	2030112	2043431	13320	+	1801	DEDSSH,DPH2L,DPH2L1,OVCA1	diphthamide biosynthesis 1
NONHSAT148404.1	-3.11834	0.0252777	0.0350674	3.56782	1.92704	2.85056	4.41981	3.23881	3.22898	1.74668	1.80191	2.18729	2.02859	1.82232	6.208	21.2203	8.64924	8.75484	2.62062	2.47595	3.73802	2.96127	2.4669	NONHSAT148404.1	chr1	13614352	13617955	+	PDPN	NC_000001.11	13583757	13617957	34201	+	10630	AGGRUS,GP36,Gp38,GP40,HT1A-1,OTS8,PA2.26,T1A,T1A-2,T1A2,TI1A	podoplanin
NONHSAT148541.1	-7.30513	0.00179164	0.0153569	3.70114	0.832234	3.98758	3.97739	2.45528	3.89986	0	0.00278349	0	1.95888	1.00912	14.8545	15.2784	4.59618	14.4189	0	0	0	2.7879	0.977525	NONHSAT148541.1	chr1	24774823	24775106	+	CLIC4	NC_000001.11	24745269	24844324	99056	+	25932	CLIC4L,H1,huH1,MTCLIC,p64H1	chloride intracellular channel 4
NONHSAT149106.1	-14.5619	0.00313241	0.0192764	5.07061	1.20649	5.40203	5.52929	3.36831	5.1549	0.515212	2.06412	0.986058	1.34458	0.49305	41.2592	46.8775	9.55703	35.9282	0.544001	3.16877	1.06544	1.46249	0.379751	NONHSAT149106.1	chr1	66534002	66633805	+	SGIP1	NC_000001.11	66533272	66751139	217868	+	84251	.	SH3 domain GRB2 like endophilin interacting protein 1
NONHSAT150324.1	-8.23583	0.0130674	0.0323316	3.65349	0.611573	4.05355	4.40055	2.18523	3.01107	0.750774	0.82659	0.697982	0.403332	0.308762	15.5971	20.7482	3.63594	7.32586	0.789725	0.769014	0.675713	0.294012	0.221451	NONHSAT150324.1	chr1	202539499	202564470	+	PPP1R12B	NC_000001.11	202348702	202588569	239868	+	4660	MYPT2,PP1bp55	protein phosphatase 1 regulatory subunit 12B
NONHSAT150472.1	-4.18931	0.0320528	0.0398583	6.94114	4.87443	6.99701	6.2123	6.34486	7.703	3.79824	6.74434	3.147	3.83996	1.2382	126.646	76.4602	82.2277	216.308	14.0477	105.887	8.24599	12.8807	1.30498	NONHSAT150472.1	chr1	212608782	212609163	+	ATF3	NC_000001.11	212565334	212620777	55444	+	467	.	activating transcription factor 3
NONHSAT150473.1	-22.4026	6.7063e-05	0.0160951	5.88513	1.39954	5.5856	5.75128	5.72787	6.34913	0	0.00467708	2.39499	1.94343	1.05776	46.9904	55.059	53.1581	83.7143	0	0	4.48781	2.72397	1.03599	NONHSAT150473.1	chr1	212615242	212620772	+	ATF3	NC_000001.11	212565334	212620777	55444	+	467	.	activating transcription factor 3
NONHSAT150948.1	-4.51811	0.0481168	0.0487258	3.03715	0.861434	3.3429	2.09038	1.34597	3.98984	0.330961	1.18302	0.566758	0.941377	1.10722	9.14167	3.40142	1.58948	15.326	0.323318	1.2651	0.524754	0.877671	1.12191	NONHSAT150948.1	chr1	995965	998051	-	HES4	NC_000001.11	998962	1001052	2091	-	57801	bHLHb42	hes family bHLH transcription factor 4
NONHSAT150949.1	-2.16711	0.0213309	0.0330285	5.1156	3.99983	5.15227	4.6255	4.66115	5.73148	3.23096	3.89135	4.50378	3.94335	4.145	34.5383	24.7535	24.8891	54.2961	9.13972	13.7937	22.5832	13.9371	16.3514	NONHSAT150949.1	chr1	998965	1000085	-	HES4	NC_000001.11	998962	1001052	2091	-	57801	bHLHb42	hes family bHLH transcription factor 4
NONHSAT155973.1	2.04587	0.0245917	0.035131	2.94778	3.9805	2.82386	3.03297	3.11197	2.79731	4.49224	3.54803	3.5118	3.6084	4.40053	6.07564	7.54004	7.84592	6.25122	23.0472	10.663	10.8417	10.865	19.754	NONHSAT155973.1	chr10	100912990	100917278	+	SLF2	NC_000010.11	100910230	100965134	54905	+	55719	C10orf6,FAM178A	SMC5-SMC6 complex localization factor 2
NONHSAT157263.1	4.90731	0.0335704	0.040898	1.11278	3.40771	1.59434	0	1.86033	0	4.30106	2.66148	3.81515	3.05393	2.21507	2.01775	0.0251254	2.70464	0.000762341	19.7634	5.31137	13.4859	7.11891	3.56854	NONHSAT157263.1	chr10	84097254	84102832	-	HMGN2P8	NC_000010.11	84081333	84082811	1479	+	100288691	HMGN2L8	high mobility group nucleosomal binding domain 2 pseudogene 8
NONHSAT158819.1	-2.12737	0.0104087	0.0320268	4.05371	2.96464	3.88948	4.00126	4.45565	3.77094	2.27959	2.3918	3.82704	2.62361	3.09974	13.8109	15.6399	21.3899	13.1812	4.22573	4.23237	13.7015	4.9904	7.41758	NONHSAT158819.1	chr11	9586462	9589763	+	WEE1	NC_000011.10	9573681	9589767	16087	+	7465	WEE1A,WEE1hu	WEE1 G2 checkpoint kinase
NONHSAT159728.1	-8.94402	0.0461168	0.0481219	3.17333	0.0124072	1.00405	4.15754	3.66573	1.82471	0	0.00437802	0	0.0220565	0.0352586	1.0045	17.3594	11.8956	2.66453	0.00364036	0.00153868	0.000657064	0.00103593	0.0145621	NONHSAT159728.1	chr11	117199390	117204789	+	TAGLN	NC_000011.10	117199324	117204792	5469	+	6876	SM22,SMCC,TAGLN1,WS3-10	transgelin
NONHSAT160543.1	-3.07337	0.0304729	0.0393199	3.67695	2.05713	3.29839	4.52962	3.06967	3.29709	1.20183	2.50818	1.87182	2.74443	1.29708	8.83218	22.911	7.57268	9.19996	1.47522	4.673	2.8021	5.52576	1.41074	NONHSAT160543.1	chr11	76657530	76659876	-	LRRC32	NC_000011.10	76657441	76670941	13501	-	2615	D11S833E,GARP	leucine rich repeat containing 32
NONHSAT160729.1	-3.67039	0.0448247	0.0476015	3.25559	1.37966	3.56701	3.37199	0.117907	3.89846	2.69043	0.656065	1.36965	0.0373253	0.453368	10.8439	9.7851	0.110009	14.5005	5.94322	0.570755	1.69445	0	0.342323	NONHSAT160729.1	chr11	111908625	111911715	-	CRYAB	NC_000011.10	111908620	111913213	4594	-	1410	CMD1II,CRYA2,CTPP2,CTRCT16,HEL-S-101,HSPB5,MFM2	crystallin alpha B
NONHSAT161795.1	-3.64168	0.0405989	0.0451099	3.36104	1.49643	3.67674	3.13709	0.904977	4.14086	1.61329	1.76748	1.77006	1.68744	0.0166594	11.7815	8.10385	0.911699	17.1933	2.26667	2.39551	2.53083	2.13931	0	NONHSAT161795.1	chr12	6769600	6770924	+	PTMS	NC_000012.12	6766317	6770952	4636	+	5763	ParaT	parathymosin
NONHSAT161870.1	-3.42862	0.0143317	0.0312692	3.33375	1.55612	3.0785	3.53668	2.67013	3.79824	0.369941	0.29022	3.12642	0.98694	0.55912	7.44279	10.9885	5.48684	13.3516	0.371077	0.220036	8.00417	0.932563	0.450177	NONHSAT161870.1	chr12	12909140	12913650	+	GPRC5A	NC_000012.12	12891022	12913666	22645	+	9052	GPCR5A,PEIG-1,RAI3,RAIG1,TIG1	G protein-coupled receptor class C group 5 member A
NONHSAT162393.1	-4.08566	0.004665	0.022849	3.57537	1.5448	3.46966	3.39233	2.97183	4.19048	1.36158	1.21532	2.68188	0.894682	0.506376	10.0717	9.89665	7.00981	17.8937	1.76231	1.31504	5.64964	0.807608	0.395293	NONHSAT162393.1	chr12	68842021	68844641	+	CPM	NC_000012.12	68842200	68963240	121041	-	1368	.	carboxypeptidase M
NONHSAT163341.1	-4.30915	0.0364759	0.0429129	4.22073	2.11333	4.61624	4.94543	3.95981	1.88049	0	2.62729	0	3.36925	1.64264	23.5127	30.8598	14.8637	2.83489	0	5.16153	0	9.07795	2.06421	NONHSAT163341.1	chr12	14881899	14885864	-	MGP	NC_000012.12	14880864	14886062	5199	-	4256	GIG36,MGLAP,NTI	matrix Gla protein
NONHSAT163836.1	-2.48552	0.0245821	0.0353275	4.09473	2.78118	3.40031	4.63637	4.12302	3.95329	1.82541	2.3228	3.86851	1.48283	3.07425	9.55153	24.8118	16.7893	15.0883	2.82354	3.98785	14.1321	1.71126	7.26898	NONHSAT163836.1	chr12	92140908	92141129	-	BTG1	NC_000012.12	92140278	92145897	5620	-	694	APRO2	BTG anti-proliferation factor 1
NONHSAT166318.1	-5.56003	0.0364682	0.0431151	5.11749	2.6424	3.99918	6.15899	4.61144	4.7532	2.8858	1.686	3.35003	2.36896	2.39156	14.9803	73.2153	23.9838	27.0452	6.97024	2.20693	9.60413	4.00882	4.14087	NONHSAT166318.1	chr13	110429025	110429342	+	COL4A2	NC_000013.11	110307267	110513209	205943	+	1284	ICH,POREN2	collagen type IV alpha 2 chain
NONHSAT166700.1	-2.16317	0.0174492	0.0310207	6.94865	5.8355	7.20962	7.17109	7.15631	5.89032	5.4313	6.50994	5.87596	5.69503	5.34687	146.914	149.515	145.048	60.937	45.5482	89.8551	60.1355	49.2773	38.8903	NONHSAT166700.1	chr13	44434117	44436839	-	TSC22D1	NC_000013.11	44432143	44576565	144423	-	8848	Ptg-2,TGFB1I4,TSC22	TSC22 domain family member 1
NONHSAT168458.1	-5.125	0.0420324	0.0460629	7.08553	4.72798	5.03358	7.30017	6.49658	8.03682	4.62508	4.30516	5.70863	4.49714	3.72039	31.7303	163.458	91.4284	272.698	25.6322	18.7061	53.415	20.9068	11.911	NONHSAT168458.1	chr14	54569091	54569292	+	SAMD4A	NC_000014.9	54567612	54793315	225704	+	23034	SAMD4,SMAUG,SMAUG1,SMG,SMGA	sterile alpha motif domain containing 4A
NONHSAT169223.1	-4.97042	0.0241549	0.0351344	6.10855	3.79518	5.00584	6.5752	4.99915	6.86471	3.82086	4.1698	2.78644	4.0333	3.80828	31.1076	98.3823	31.7374	120.334	14.2557	16.9423	6.20097	14.8879	12.7287	NONHSAT169223.1	chr14	35401949	35404732	-	NFKBIA	NC_000014.9	35401510	35404754	3245	-	4792	IKBA,MAD-3,NFKBI	NFKB inhibitor alpha
NONHSAT171212.1	-10.1756	0.0143961	0.0308488	3.38966	0.04262	3.61418	4.05256	0	3.59497	0	0.128034	0.00518568	0.0439274	0.0322313	11.2385	16.1764	0.00169054	11.5136	0.0547845	0.0901849	0.0335555	0.00966012	0.00852916	NONHSAT171212.1	chr15	92882847	92901245	+	LINC01578	NC_000015.10	92882843	92898747	15905	+	100507217	.	long intergenic non-protein coding RNA 1578
NONHSAT173094.1	-2.32899	0.0196446	0.0316423	6.05164	4.83194	5.90195	6.66963	5.16773	6.08292	5.09425	4.99127	3.91847	4.90197	4.9736	58.7531	105.293	35.8207	69.74	35.8446	30.7073	14.7647	28.0098	29.7971	NONHSAT173094.1	chr16	55501771	55506237	+	MMP2	NC_000016.10	55478830	55506691	27862	+	4313	CLG4,CLG4A,MMP-2,MMP-II,MONA,TBE-1	matrix metallopeptidase 2
NONHSAT176217.1	-2.9193	0.014883	0.0310602	3.84438	2.29875	3.11878	4.54377	3.34042	3.93694	2.01125	2.18905	2.3148	2.68907	2.19721	7.68086	23.2111	9.35261	14.9073	3.3456	3.54612	4.17485	5.26839	3.49728	NONHSAT176217.1	chr17	42403073	42454679	-	PTRF	NC_000017.11	42402449	42423320	20872	-	284119	CAVIN,cavin-1,CAVIN1,CGL4,FKSG13	polymerase I and transcript release factor
NONHSAT179502.1	-2.24724	0.00882848	0.0294283	8.28231	7.11415	7.51725	8.47333	8.48364	8.44611	7.01913	6.39704	6.62237	7.87919	7.17748	182.066	370.472	365.642	363.189	138.921	83.0103	101.604	227.493	140.893	NONHSAT179502.1	chr19	16099099	16103000	+	TPM4	NC_000019.10	16067507	16103005	35499	+	7171	HEL-S-108	tropomyosin 4
NONHSAT181725.1	-3.14627	0.0132477	0.0317944	3.39182	1.73818	2.8196	4.13297	3.35259	2.84124	1.63246	1.78896	2.0255	1.69256	1.49622	6.05564	17.1155	9.40512	6.42066	2.31309	2.44632	3.21442	2.14937	1.77229	NONHSAT181725.1	chr2	46699379	46712510	+	SOCS5	NC_000002.12	46698960	46762788	63829	+	9655	CIS6,Cish5,CISH6,SOCS-5	suppressor of cytokine signaling 5
NONHSAT181873.1	-2.62374	0.0103667	0.0323117	3.89104	2.49941	3.10564	4.49077	3.64554	3.97626	2.58584	2.29806	2.49116	2.88078	2.12543	7.60237	22.3014	11.7737	15.3189	5.43729	3.90357	4.83685	6.16975	3.28161	NONHSAT181873.1	chr2	60929418	60931611	+	NONOP2	NC_000002.12	60935930	60938049	2120	-	100271700	.	non-POU domain containing, octamer-binding pseudogene 2
NONHSAT183309.1	-2.29425	0.000481625	0.0165129	3.8468	2.64878	3.8294	4.16861	3.83258	3.4733	2.33047	2.85167	2.8222	2.6937	2.4768	13.207	17.6602	13.5414	10.5355	4.40357	6.19786	6.3385	5.29358	4.46376	NONHSAT183309.1	chr2	190880868	190923970	+	GLS	NC_000002.12	190880821	190965552	84732	+	2744	AAD20,GAC,GAM,GLS1,KGA	glutaminase
NONHSAT183561.1	-2.08137	0.00132884	0.0144964	3.62875	2.57121	3.28999	3.99509	3.38344	3.73517	2.60865	2.51752	2.54947	2.62205	2.55575	8.77492	15.5535	9.65867	12.8225	5.54422	4.70926	5.07922	4.98758	4.77154	NONHSAT183561.1	chr2	218227609	218236475	+	ARPC2	NC_000002.12	218217094	218254348	37255	+	10109	ARC34,p34-Arc,PNAS-139,PRO2446	actin related protein 2/3 complex subunit 2
NONHSAT184636.1	-2.07955	0.0180869	0.031685	3.20706	2.15079	2.69475	3.43863	3.72192	2.68409	2.0275	2.00329	2.61736	2.17902	1.78772	5.47059	10.2242	12.4387	5.66284	3.35561	2.99824	5.34649	3.41337	2.39259	NONHSAT184636.1	chr2	53887883	53897901	-	PSME4	NC_000002.12	53864067	53970840	106774	-	23198	PA200	proteasome activator subunit 4
NONHSAT184637.1	-2.02986	0.0446222	0.047597	3.54162	2.52024	2.93247	3.55507	4.26732	2.98808	2.58274	2.29569	2.8213	2.54056	2.29192	6.62945	11.1962	18.6265	7.2396	5.41149	3.89589	6.32366	4.66396	3.80878	NONHSAT184637.1	chr2	53899964	53919208	-	PSME4	NC_000002.12	53864067	53970840	106774	-	23198	PA200	proteasome activator subunit 4
NONHSAT184638.1	-2.19838	0.000385111	0.0231067	3.33998	2.20354	3.10035	3.42423	3.54373	3.25258	2.31438	2.07328	2.70257	2.07547	1.64326	7.5713	10.1212	10.8851	8.87114	4.31312	3.19684	5.73542	3.10488	2.06794	NONHSAT184638.1	chr2	53936057	53938570	-	PSME4	NC_000002.12	53864067	53970840	106774	-	23198	PA200	proteasome activator subunit 4
NONHSAT185265.1	-3.62381	0.0017235	0.0159093	3.2946	1.43709	3.18506	3.48611	2.65649	3.66041	0.601914	1.51398	0.718846	2.41482	1.1287	8.09016	10.5653	5.42228	12.0356	0.612236	1.84861	0.700361	4.20965	1.15099	NONHSAT185265.1	chr2	105359287	105388845	-	C2orf49	NC_000002.12	105337257	105359940	22684	+	79074	asw	chromosome 2 open reading frame 49
NONHSAT189718.1	-3.55886	0.00847684	0.0294847	3.78662	1.9552	3.72414	3.81255	2.75998	4.40334	1.58841	2.1632	2.75198	1.25186	1.47733	12.2075	13.5764	5.92141	20.9047	2.23525	3.46604	5.98456	1.31342	1.73131	NONHSAT189718.1	chr20	45345114	45345823	-	SDC4	NC_000020.11	45325288	45348424	23137	-	6385	SYND4	syndecan 4
NONHSAT191337.1	-3.98764	0.0163129	0.0305866	5.02998	3.03445	4.5317	5.60961	3.65567	5.52756	3.15351	3.27963	3.05393	3.0142	2.57856	22.1143	49.8629	11.9084	47.0144	8.61144	8.68033	7.65583	6.83389	4.84942	NONHSAT191337.1	chr21	26838521	26840325	-	ADAMTS1	NC_000021.9	26836287	26845409	9123	-	9510	C3-C5,METH1	ADAM metallopeptidase with thrombospondin type 1 motif 1
NONHSAT192414.1	-3.46339	0.0249086	0.0347562	3.97152	2.17934	3.6056	4.0421	2.7381	4.77771	1.86043	2.76955	2.08173	2.17684	1.7834	11.1651	16.1295	5.82756	27.4538	2.92015	5.79865	3.40748	3.38913	2.37347	NONHSAT192414.1	chr22	41573654	41576660	+	CSDC2	NC_000022.11	41561010	41576666	15657	+	27254	dJ347H13.2,PIPPIN	cold shock domain containing C2
NONHSAT192814.1	-2.81564	0.0265227	0.035963	3.72072	2.22725	3.13016	4.48542	2.86794	3.83599	2.11486	2.57498	2.06458	2.36638	1.9193	7.74978	22.2215	6.46146	13.8158	3.65692	4.94142	3.34846	4.01341	2.71027	NONHSAT192814.1	chr22	31104781	31107573	-	SELENOM	NC_000022.11	31104772	31107587	2816	-	140606	SELM,SEPM	selenoprotein M
NONHSAT194644.1	-2.4015	0.000286951	0.0344342	4.06238	2.79845	3.59363	4.08582	4.25687	4.22164	2.66668	3.00192	2.69203	2.89396	2.70683	11.0647	16.6378	18.5111	18.3573	5.81926	6.98767	5.71254	6.22971	5.40788	NONHSAT194644.1	chr3	150405412	150438776	+	LOC107986143	NC_000003.12	150358931	150408169	49239	-	107986143	.	.
NONHSAT195121.1	-2.63217	0.025677	0.0354166	3.12088	1.72462	2.35596	3.66767	2.35045	3.56918	1.43464	1.23676	2.36967	1.77023	1.52884	4.11644	12.1197	4.19945	11.2488	1.88311	1.35046	4.33861	2.32704	1.83754	NONHSAT195121.1	chr3	188178542	188180812	+	FLJ42393	NC_000003.12	188178543	188180808	2266	+	401105	AVPC1948	uncharacterized LOC401105
NONHSAT196824.1	-3.86594	0.0153632	0.0302226	3.9829	2.03208	3.12822	4.49338	3.16838	4.52281	1.58149	1.75995	2.96701	1.71763	1.56654	7.73823	22.3174	8.17779	22.7789	2.21741	2.37687	7.09909	2.19708	1.90628	NONHSAT196824.1	chr3	194453713	194460832	-	ATP13A3	NC_000003.12	194402674	194487006	84333	-	79572	AFURS1	ATPase 13A3
NONHSAT197460.1	3.16139	0.0168095	0.0305628	1.34541	3.00597	1.33536	0.320295	1.79685	1.54474	3.77131	2.91565	2.84432	2.85988	2.17771	1.52181	0.292694	2.54732	2.03021	13.4374	6.52714	6.41613	6.08966	3.44956	NONHSAT197460.1	chr3	112444849	112447313	.	BTLA	NC_000003.12	112458790	112499756	40967	-	151888	BTLA1,CD272	B and T lymphocyte associated
NONHSAT198407.1	2.82092	0.0193128	0.031531	2.62885	4.12502	2.07757	1.84009	3.55855	2.36672	4.71042	3.69079	4.51297	3.56876	3.74953	3.21795	2.74542	11.0427	4.38307	26.9166	11.8771	22.6354	10.5483	12.2121	NONHSAT198407.1	chr4	25402327	25407216	+	ANAPC4	NC_000004.12	25377226	25418498	41273	+	29945	APC4	anaphase promoting complex subunit 4
NONHSAT198875.1	-8.26253	0.0464694	0.0482799	3.86037	0.813791	4.07677	3.43503	0	4.87806	0	2.2493	0	0.0296908	0.0197848	15.8651	10.2161	0	29.3675	0	3.74123	0	0	0	NONHSAT198875.1	chr4	102510067	102510268	+	NFKB1	NC_000004.12	102501329	102617302	115974	+	4790	CVID12,EBP-1,KBF1,NF-kappa-B,NF-kappaB,NF-kB1,NFkappaB,NFKB-p105,NFKB-p50,p105,p50	nuclear factor kappa B subunit 1
NONHSAT198992.1	2.22855	0.0388906	0.0440271	3.43021	4.58632	0.00391593	3.29123	4.15845	3.85482	4.64374	4.97149	3.39195	4.864	4.59232	0.00197893	9.23331	17.2727	14.091	25.8285	30.2838	9.92676	27.326	22.6774	NONHSAT198992.1	chr4	118278759	118279820	+	SNHG8	NC_000004.12	118278762	118279823	1062	+	100093630	LINC00060,NCRNA00060	small nucleolar RNA host gene 8
NONHSAT199989.1	-2.17143	0.0163113	0.0308245	4.68464	3.56599	4.46157	5.2447	4.06032	4.71348	2.88323	3.96998	3.72689	3.88575	3.02599	21.0176	38.5159	16.0801	26.342	6.9781	14.6226	12.7815	13.3521	6.98023	NONHSAT199989.1	chr4	57031085	57110371	-	IGFBP7	NC_000004.12	57031071	57110385	79315	-	3490	AGM,FSTL2,IBP-7,IGFBP-7,IGFBP-7v,IGFBPRP1,MAC25,PSF,RAMSVPS,TAF	insulin like growth factor binding protein 7
NONHSAT203289.1	5.72965	0.0467337	0.047932	2.21997	4.73842	2.01667	0	3.33731	1.79977	4.69775	1.69331	5.71392	4.43129	4.91736	3.04343	0	9.3489	2.64748	26.8119	2.22312	53.3832	19.9854	28.6789	NONHSAT203289.1	chr5	139545242	139545636	+	UBE2D2	NC_000005.10	139561166	139628434	67269	+	7322	E2(17)KB2,PUBC1,UBC4,UBC4/5,UBCH4,UBCH5B	ubiquitin conjugating enzyme E2 D2
NONHSAT204499.1	-3.08927	0.0323355	0.0397975	4.14125	2.51398	3.12608	4.68514	3.1706	4.76142	2.53243	2.55299	2.81531	2.38946	2.21022	7.72495	25.6805	8.20267	27.1032	5.21572	4.85118	6.3078	4.09175	3.53913	NONHSAT204499.1	chr5	98867820	98872545	-	CHD1	NC_000005.10	98855204	98929014	73811	-	1105	.	chromodomain helicase DNA binding protein 1
NONHSAT204500.1	-2.84354	0.0311085	0.0395029	4.14206	2.63438	3.49297	4.32593	3.1904	4.91552	2.59343	2.65103	3.02656	2.44051	2.36512	10.2515	19.8276	8.33217	30.2789	5.48766	5.26252	7.45934	4.27384	4.05346	NONHSAT204500.1	chr5	98879611	98892734	-	CHD1	NC_000005.10	98855204	98929014	73811	-	1105	.	chromodomain helicase DNA binding protein 1
NONHSAT204862.1	-2.07453	0.0106676	0.0312222	4.98558	3.9328	5.05339	4.59292	4.70513	5.4364	3.96831	4.34036	3.12796	4.40734	3.3906	32.1838	24.196	25.699	44.1159	15.8755	19.1952	8.11476	19.6072	9.27602	NONHSAT204862.1	chr5	150401640	150404769	-	CD74	NC_000005.10	150401637	150412936	11300	-	972	DHLAG,HLADG,Ia-GAMMA,II	CD74 molecule
NONHSAT209324.1	-4.38613	0.00231505	0.0158746	3.39631	1.26336	2.66815	3.9409	3.18742	3.49731	0.841106	0.796078	1.54102	1.97531	0.70734	5.35259	14.8452	8.27557	10.6568	0.909635	0.73189	2.01144	2.83618	0.606497	NONHSAT209324.1	chr6	75086151	75102653	-	COL12A1	NC_000006.12	75084326	75206262	121937	-	1303	BA209D8.1,BTHLM2,COL12A1L,DJ234P15.1,UCMD2	collagen type XII alpha 1 chain
NONHSAT212945.1	-3.84063	0.00525114	0.0233384	3.0714	1.13006	3.1187	3.54617	1.85326	3.26943	0.975431	1.19949	1.80144	0.644723	0.706158	7.6817	11.0411	2.68233	8.94047	1.0893	1.29086	2.59882	0.528592	0.606816	NONHSAT212945.1	chr7	155302325	155308738	+	INSIG1	NC_000007.14	155297772	155310235	12464	+	3638	CL6	insulin induced gene 1
NONHSAT214054.1	-2.21389	0.0437372	0.0472834	3.01295	1.86636	2.60946	3.64558	1.80469	3.34727	1.72937	1.65366	2.23521	1.83569	1.80352	5.09926	11.9302	2.56593	9.51625	2.53826	2.1379	3.86844	2.48004	2.43218	NONHSAT214054.1	chr7	140341804	140343546	-	SLC37A3	NC_000007.14	140333752	140404352	70601	-	84255	.	solute carrier family 37 member 3
NONHSAT214077.1	-2.49035	0.0353028	0.0421526	3.77719	2.46085	1.88982	3.86904	4.00711	4.35367	2.61307	2.69246	2.31243	2.1441	2.47441	2.70326	14.1897	15.4175	20.2123	5.57532	5.44508	4.16603	3.29214	4.45207	NONHSAT214077.1	chr7	143379692	143380496	-	LOC100507507	NC_000007.14	143379155	143381025	1871	-	100507507	.	uncharacterized LOC100507507
NONHSAT217441.1	-3.08077	0.0106816	0.0308865	5.74667	4.12337	5.29883	6.37483	5.92507	4.98456	4.19189	4.46044	3.18285	4.47963	3.95043	38.3377	85.4938	61.1535	32.019	18.7036	20.9478	8.46981	20.6617	14.153	NONHSAT217441.1	chr8	102648784	102651691	-	KLF10	NC_000008.11	102648777	102655902	7126	-	7071	EGR-alpha,EGRA,TIEG,TIEG1	Kruppel like factor 10
NONHSAT219361.1	-2.31167	0.0116779	0.0318489	3.1244	1.91546	2.94763	3.63286	3.14796	2.56017	1.54041	2.51916	1.33383	2.41927	1.23314	6.71018	11.8509	8.04192	5.12418	2.11982	4.71698	1.61707	4.21097	1.30788	NONHSAT219361.1	chr9	27228238	27230166	+	TEK	NC_000009.12	27109141	27230178	121038	+	7010	CD202B,TIE-2,TIE2,VMCM,VMCM1	TEK receptor tyrosine kinase
NONHSAT219858.1	-2.38187	0.0247567	0.0347462	4.03761	2.78552	3.89533	4.76854	3.47657	3.63481	2.32374	3.22608	2.87212	2.69497	2.65851	13.8709	27.2913	10.3772	11.9163	4.39196	8.33034	6.60636	5.29259	5.1944	NONHSAT219858.1	chr9	95004997	95020605	+	C9orf3	NC_000009.12	94726604	95148264	421661	+	84909	AOPEP,AP-O,APO,C90RF3,ONPEP	chromosome 9 open reading frame 3
NONHSAT220023.1	-3.02693	0.00150764	0.0144734	3.03092	1.43307	3.12085	3.00001	2.45527	3.39369	0	1.94509	1.83799	1.07884	1.56704	7.69461	7.26015	4.5848	9.83228	0.0188908	2.84119	2.69137	1.06254	1.91621	NONHSAT220023.1	chr9	111926479	111933151	+	UGCG	NC_000009.12	111896766	111935374	38609	+	7357	GCS,GLCT1	UDP-glucose ceramide glucosyltransferase
NONHSAT222895.1	-6.30349	0.0181541	0.0315724	4.59944	1.94329	4.84275	5.3579	2.36537	4.46666	1.57263	1.70877	2.9271	1.20129	1.62322	27.6786	41.5034	4.27464	21.9366	2.21187	2.25856	6.89801	1.23027	2.01926	NONHSAT222895.1	chrX	106168319	106205552	+	MUM1L1	NC_000023.11	106168278	106208961	40684	+	139221	.	MUM1 like 1
NONHSAT223301.1	-7.75887	0.00620885	0.0248354	3.84227	0.886422	2.25878	4.50592	3.9019	3.89891	0.70375	1.30642	0.833147	0.416997	1.01736	3.78302	22.4369	14.2133	14.3993	0.738546	1.46651	0.845098	0.304017	0.989454	NONHSAT223301.1	chrX	45758381	45769954	-	LOC392452	NC_000023.11	45731088	45731757	670	+	392452	.	mitochondrial fission factor pseudogene
NONHSAT223302.1	-8.65476	0.0136175	0.0314251	4.37667	1.26317	2.53382	4.83085	5.08072	3.90704	1.59824	1.43812	1.46406	1.31641	0.0206829	4.78734	28.4374	33.4568	14.5381	2.2541	1.70162	1.86745	1.42028	0	NONHSAT223302.1	chrX	45764474	45770267	-	LOC392452	NC_000023.11	45731088	45731757	670	+	392452	.	mitochondrial fission factor pseudogene
NONHSAT225934.1	-4.75193	0.03932	0.0443042	6.89599	4.64748	6.76356	6.03187	6.33231	7.79266	3.51975	6.59947	2.92045	2.8601	1.03052	107.576	67.3537	81.501	230.195	11.4136	95.6752	6.90503	6.0305	0.995428	NONHSAT225934.1	chr1	212611093	212611739	+	ATF3	NC_000001.11	212565334	212620777	55444	+	467	.	activating transcription factor 3
NONHSAT228696.1	-2.31697	0.0216719	0.0329193	6.22901	5.01677	5.97276	6.64217	5.98165	6.21263	4.89435	5.06167	6.17774	3.97926	3.40196	61.759	103.294	63.7054	76.3894	31.0897	32.2932	74.3133	14.291	9.35103	NONHSAT228696.1	chr10	3783314	3783583	-	KLF6	NC_000010.11	3775996	3785281	9286	-	1316	BCD1,CBA1,COPEB,CPBP,GBF,PAC1,ST12,ZF9	Kruppel like factor 6
NONHSAT229384.1	-3.04125	0.0117356	0.0316466	3.14623	1.54157	3.47026	3.46042	1.64037	3.35131	1.99789	1.57396	0.659283	1.85068	1.26193	10.0768	10.3894	2.18427	9.55539	3.26454	1.96902	0.635221	2.51414	1.35627	NONHSAT229384.1	chr10	110497256	110497770	-	DUSP5	NC_000010.11	110497867	110511544	13678	+	1847	DUSP,HVH3	dual specificity phosphatase 5
NONHSAT230261.1	2.35538	0.00105767	0.0149318	1.97249	3.20845	2.07211	2.07587	2.23936	1.35327	3.27818	3.09599	3.54925	3.2387	2.76978	3.20224	3.3938	3.82756	1.66403	9.34673	7.52746	11.107	8.20216	5.70122	NONHSAT230261.1	chr11	6215515	6216021	-	FAM160A2	NC_000011.10	6211334	6234711	23378	-	84067	C11orf56,FHIP	family with sequence similarity 160 member A2
NONHSAT231696.1	3.54559	0.0023559	0.015706	3.70206	5.52809	1.80963	3.31931	4.6411	3.76753	5.87173	5.81138	4.97469	5.5612	5.2231	2.50274	9.45217	24.5514	13.2347	61.9207	54.9899	31.7055	44.8802	35.6386	NONHSAT231696.1	chr12	124939965	124940191	+	TRA-TGC4-1	NC_000012.12	124939966	124940037	72	+	100189339	.	.
NONHSAT233528.1	2.48888	0.0136685	0.0312423	2.84377	4.15926	3.22166	0.935465	3.9713	0.839777	4.28008	3.85955	4.21584	3.94806	4.41799	8.32241	1.00295	15.0224	0.872417	19.749	13.4755	18.2479	14.0309	20.0142	NONHSAT233528.1	chr14	20625369	20625686	+	TRL-TAG2-1	NC_000014.9	20625370	20625451	82	+	100189151	.	.
NONHSAT237001.1	-4.23953	0.00212679	0.0159509	3.64801	1.5641	3.80169	3.11963	3.21244	4.18889	1.0971	1.27193	1.35521	1.62701	2.19647	12.9378	8.00025	8.44452	17.818	1.28792	1.4082	1.6514	2.00904	3.50711	NONHSAT237001.1	chr17	7844397	7844900	+	KDM6B	NC_000017.11	7834210	7854800	20591	+	23135	JMJD3	lysine demethylase 6B
NONHSAT239780.1	-5.88013	0.0020414	0.0163312	5.07387	2.51802	5.03641	4.62541	4.66831	5.69479	1.31661	3.55986	2.74414	2.21122	1.59713	31.7975	24.6749	24.9751	52.7396	1.70052	10.7584	5.97339	3.49082	1.96243	NONHSAT239780.1	chr19	13833910	13842918	-	LOC284454	NC_000019.10	13834516	13836289	1774	-	284454	.	uncharacterized LOC284454
NONHSAT239781.1	-4.63415	0.0185945	0.0316502	5.02824	2.81594	5.65165	3.61213	4.48738	5.511	1.62264	3.95672	2.46231	2.65762	2.25745	49.2402	11.7552	21.9249	46.3504	2.33786	14.4821	4.74232	5.12244	3.68423	NONHSAT239781.1	chr19	13837140	13842918	-	LOC284454	NC_000019.10	13834516	13836289	1774	-	284454	.	uncharacterized LOC284454
NONHSAT242003.1	-3.14866	0.00672609	0.0260365	3.50653	1.85179	2.60764	3.35166	4.1011	3.58438	1.51697	1.86993	2.20231	1.89993	1.67635	5.09138	9.57883	16.4768	11.4132	2.06742	2.64492	3.76864	2.63334	2.13907	NONHSAT242003.1	chr2	55014444	55016881	-	RTN4	NC_000002.12	54972187	55137831	165645	-	57142	ASY,Nbla00271,Nbla10545,NI220/250,NOGO,NOGO-A,Nogo-B,Nogo-C,NOGOC,NSP,NSP-CL,RTN-X,RTN4-A,RTN4-B1,RTN4-B2,RTN4-C	reticulon 4
NONHSAT244582.1	-3.06602	0.00872155	0.0294813	3.14621	1.52985	2.35889	2.74744	3.36935	3.72616	0.807119	1.91205	1.84636	1.57505	1.23218	4.12688	5.94721	9.51539	12.6434	0.862449	2.75388	2.71703	1.90665	1.31067	NONHSAT244582.1	chr21	42004317	42005658	-	ZBTB21	NC_000021.9	41986831	42010418	23588	-	49854	ZNF295	zinc finger and BTB domain containing 21
NONHSAT244817.1	3.43455	0.00227858	0.0160841	2.09546	3.87558	0.0099874	3.41969	0.0621199	2.1185	4.11156	3.82714	3.67718	3.71529	3.99852	0.00637281	10.1261	0.0655922	3.52782	17.4162	13.1557	12.2445	11.8021	14.7185	NONHSAT244817.1	chr22	30969243	30979396	+	TUG1	NC_000022.11	30969211	30979395	10185	+	55000	LINC00080,NCRNA00080,TI-227H	taurine up-regulated 1 (non-protein coding)
NONHSAT246960.1	-2.23042	0.0319035	0.0400882	6.25122	5.09391	6.5471	5.40808	6.13061	6.62434	4.78665	6.1379	5.17713	4.13731	4.24509	92.449	43.3567	70.7167	101.859	28.7661	69.2069	36.654	16.0678	17.5825	NONHSAT246960.1	chr3	157154570	157154911	-	CCNL1	NC_000003.12	157146502	157160760	14259	-	57018	ania-6a,ANIA6A,BM-001,PRO1073	cyclin L1
NONHSAT249182.1	-2.84367	0.00649975	0.0255728	4.77526	3.26751	4.47595	4.44982	4.56659	5.38309	2.14276	3.88465	3.39646	3.41	2.96399	21.239	21.7557	23.2182	42.3465	3.77716	13.7274	9.94847	9.32706	6.65036	NONHSAT249182.1	chr5	61334018	61335071	+	ZSWIM6	NC_000005.10	61332273	61546172	213900	+	57688	AFND	zinc finger SWIM-type containing 6
NONHSAT250197.1	-6.22681	0.0305114	0.039159	3.28033	0.641837	3.52598	4.11997	0	3.16292	0	0.0023911	0	1.56466	0.881151	10.5135	16.9184	0	8.24724	0	0	0	1.8859	0.812202	NONHSAT250197.1	chr5	87392286	87392588	-	CCNH	NC_000005.10	87311480	87413033	101554	-	902	CAK,CycH,p34,p37	cyclin H
NONHSAT252740.1	-5.10769	0.0112646	0.0318058	3.9167	1.56403	3.08559	4.31975	3.05697	4.56244	2.55719	1.35717	1.08902	1.27432	0.840223	7.48412	19.6268	7.48504	23.3758	5.27236	1.55465	1.20614	1.35482	0.759176	NONHSAT252740.1	chr6	137866627	137868233	-	LOC100130476	NC_000006.12	137823669	137868233	44565	-	100130476	.	uncharacterized LOC100130476
NONHSAT254405.1	-2.95555	0.0149424	0.030651	3.97975	2.41632	3.75133	4.56704	2.76492	4.25854	2.72085	1.96151	2.39259	2.24295	2.63656	12.4583	23.6029	5.95327	18.864	6.08219	2.88263	4.46029	3.59723	5.10174	NONHSAT254405.1	chr7	106653901	106661158	-	CCDC71L	NC_000007.14	106654362	106661188	6827	-	168455	C7orf74	coiled-coil domain containing 71-like
NONHSAT256211.1	-2.57901	0.0213817	0.0328949	4.41347	3.04665	3.59966	4.90564	3.98624	4.77059	2.55635	3.44863	2.77547	3.85533	1.67539	11.1152	30.0911	15.183	27.2981	5.32451	9.88735	6.11295	13.0993	2.13056	NONHSAT256211.1	chr8	118100050	118100326	-	EXT1	NC_000008.11	117797496	118111819	314324	-	2131	EXT,LGCR,LGS,TRPS2,TTV	exostosin glycosyltransferase 1
NONHSAT258634.1	-12.688	0.00912348	0.0295897	4.55597	0.89058	2.30612	4.90184	5.21289	4.46995	0.559113	1.1303	0	0.74626	1.55078	3.94231	29.9197	36.7591	21.9244	0.58163	1.18251	0	0.631087	1.87477	NONHSAT258634.1	chrX	45768994	45771247	-	LOC392452	NC_000023.11	45731088	45731757	670	+	392452	.	mitochondrial fission factor pseudogene

## Sheet: sEMS vs. sCT
Gene symbol	Fold change (+/-)	p-value	adjusted p- value	Average of normalized data (log2)		Normalized data (log2)										Raw data										lncRNA annotation					Neighboring gene annotation
	sEMS/sCT	sEMS/sCT	sEMS/sCT	sCT	sEMS	sCT1	sCT2	sCT3	sCT4	sCT5	sEMS1	sEMS2	sEMS3	sEMS4	sEMS5	sCT1	sCT2	sCT3	sCT4	sCT5	sEMS1	sEMS2	sEMS3	sEMS4	sEMS5	lncRNA ID	chr	start	end	strand	Gene name	chr	start	end	width	strand	Entrez ID	Aliases	Description
NONHSAG000982.2	2.12721	0.00460501	0.014268	5.74689	6.83585	5.98801	6.01663	5.55304	5.03326	5.92125	7.29668	6.85437	6.76976	6.92365	6.08144	65.2283	61.4548	45.1739	30.7274	56.6804	157.436	114.13	106.261	117.275	63.9862	NONHSAG000982.2	chr1	33323626	33324020	-	PHC2	NC_000001.11	33323623	33431017	107395	-	1912	EDR2,HPH2,PH2	polyhomeotic homolog 2
NONHSAG001557.2	2.207	0.0367676	0.0411188	3.10797	4.25005	3.52626	3.38172	2.05628	3.63171	2.20459	4.59499	2.77796	4.86969	4.11448	4.13393	10.9913	9.07424	3.08894	11.042	3.38325	23.3344	5.82451	27.7986	15.9119	15.9152	NONHSAG001557.2	chr1	54848464	54850399	-	DHCR24	NC_000001.11	54849627	54887248	37622	-	1718	DCE,Nbla03646,seladin-1,SELADIN1	24-dehydrocholesterol reductase
NONHSAG001763.2	12.2399	3.21529e-06	0.000607691	2.33823	5.95175	0	4.00545	0.0261865	0.0490402	2.62543	6.00874	5.947	6.22503	5.6395	5.87634	0	14.4961	0	0	4.85498	63.856	60.401	72.6181	47.6322	55.5397	NONHSAG001763.2	chr1	67685537	67685738	+	GADD45A	NC_000001.11	67685177	67688338	3162	+	1647	DDIT1,GADD45	growth arrest and DNA damage inducible alpha
NONHSAG002115.2	2.47815	0.0258155	0.0329671	2.09535	3.40462	2.91652	2.34542	1.67973	0.93336	1.85631	4.07414	2.21173	3.75775	3.15613	3.1751	6.82048	3.92705	2.1564	0.85725	2.46548	15.9428	3.61178	12.3477	7.72635	7.73799	NONHSAG002115.2	chr1	94168908	94171459	-	ARHGAP29	NC_000001.11	94168907	94275068	106162	-	9411	PARG1	Rho GTPase activating protein 29
NONHSAG002977.2	2.62147	0.011206	0.0203648	3.76038	5.15075	4.5006	3.42773	3.43967	2.6274	4.11521	5.66954	4.29811	5.39369	5.39534	4.51885	22.5741	9.37902	9.67177	4.98107	15.5211	50.2618	18.5764	40.3743	40.078	21.0434	NONHSAG002977.2	chr1	153606891	153613036	-	S100A16	NC_000001.11	153606883	153613168	6286	-	140576	AAG13,DT1P1A7,S100F	S100 calcium binding protein A16
NONHSAG004166.2	8.37102	0.00202959	0.0103674	4.63498	7.70039	5.21565	6.32808	0.934607	0.859061	1.58856	8.36909	7.01623	8.02107	7.35678	7.28727	37.7947	76.5214	0.873984	0.747478	1.84156	332.151	127.801	254.41	158.719	149.015	NONHSAG004166.2	chr1	209675685	209675993	+	G0S2	NC_000001.11	209675325	209676390	1066	+	50486	.	G0/G1 switch 2
NONHSAG004324.2	4.92987	0.00755791	0.0183134	2.10359	4.40514	1.81162	3.77478	0.481921	0.529975	0.536703	5.17215	3.65803	4.04749	4.08513	4.56989	2.65619	12.2867	0.37559	0.403206	0.386527	35.2696	11.5699	15.3042	15.6137	21.9981	NONHSAG004324.2	chr1	219442777	219445476	+	LYPLAL1	NC_000001.11	219173831	219445121	271291	+	127018	Q96AV0	lysophospholipase like 1
NONHSAG005048.2	2.19164	0.00633366	0.0171009	5.37005	6.50206	6.09646	5.64617	3.92328	5.42294	4.91675	6.6334	6.34298	6.12058	6.97144	6.27934	70.3769	47.3089	13.9118	40.5826	27.7282	99.0444	79.7681	67.3899	121.281	73.5685	NONHSAG005048.2	chr10	3779031	3781687	-	KLF6	NC_000010.11	3775996	3785281	9286	-	1316	BCD1,CBA1,COPEB,CPBP,GBF,PAC1,ST12,ZF9	Kruppel like factor 6
NONHSAG008808.2	2.44474	0.00848447	0.0186461	3.65222	4.9419	4.06744	3.6617	3.10039	3.47966	3.77721	5.5041	3.95447	5.0121	5.16469	4.62405	16.4675	11.2156	7.43387	9.8166	12.0654	44.7061	14.4267	30.7567	34.0107	22.7247	NONHSAG008808.2	chr11	67506497	67508631	-	CDK2AP2	NC_000011.10	67506490	67508728	2239	-	10263	DOC-1R,p14	cyclin dependent kinase 2 associated protein 2
NONHSAG009453.2	-3.51493	0.0269658	0.0328808	7.45309	5.63959	6.67998	5.95817	7.95634	7.25233	8.27892	6.04858	5.07597	5.3613	5.96741	5.51297	106.024	58.9405	243.307	146.792	294.719	65.7183	32.5542	39.3826	59.9124	42.7813	NONHSAG009453.2	chr11	101029621	101033223	-	PGR	NC_000011.10	101029624	101130681	101058	-	5241	NR3C3,PR	progesterone receptor
NONHSAG009529.2	-2.34561	0.0347559	0.0393346	4.54912	3.31916	4.71207	3.89147	5.29217	3.4887	4.67785	2.74135	2.16082	3.43979	3.6742	3.9192	26.2943	13.3227	37.5852	9.87986	23.4218	5.74191	3.44716	9.66254	11.4332	13.5261	NONHSAG009529.2	chr11	106674011	106679340	-	GUCY1A2	NC_000011.10	106674012	107018445	344434	-	2977	GC-SA2,GUC1A2	guanylate cyclase 1 soluble subunit alpha 2
NONHSAG010420.2	5.21869	0.000995138	0.00783671	4.8973	7.28098	4.98345	6.45006	3.15734	3.48031	3.30138	7.05543	7.85519	7.30255	7.05633	6.93177	32.0341	83.3672	7.76513	9.79896	8.35302	133.039	229.406	154.2	128.681	116.232	NONHSAG010420.2	chr12	8777262	8783138	+	RIMKLB	NC_000012.12	8681606	8783098	101493	+	57494	FAM80B,NAAGS,NAAGS-I	ribosomal modification protein rimK like family member B
NONHSAG010629.2	-3.95033	0.000351356	0.00510817	3.3082	1.32623	2.58238	3.51574	3.43211	3.47718	3.34618	0	1.09705	0.0178004	1.83404	2.26914	5.22118	10.1031	9.64616	9.85344	8.75882	0	1.12881	0	2.47819	3.64295	NONHSAG010629.2	chr12	19303479	19303776	+	SRSF11P1	NC_000012.12	19306671	19308236	1566	+	100421296	.	serine and arginine rich splicing factor 11 pseudogene 1
NONHSAG012105.2	-3.33212	0.0328216	0.0375957	4.28116	2.54472	2.97883	3.31483	5.21745	4.2537	4.52967	2.22926	2.7296	2.17902	2.82617	2.63985	7.22823	8.60412	35.6592	17.5301	21.0707	3.72762	5.59834	3.4463	5.90404	4.9745	NONHSAG012105.2	chr12	102401840	102419671	-	IGF1	NC_000012.12	102395867	102481839	85973	-	3479	IGF-I,IGFI,MGF	insulin like growth factor 1
NONHSAG012543.2	-6.1135	0.00234679	0.0100805	4.16833	1.55633	3.3112	4.17229	4.72711	4.581	3.5268	2.72591	0.489326	0.0197023	0.915772	1.92045	9.30739	16.4989	25.1358	22.3405	10.0427	5.6637	0.396979	0	0.837768	2.63656	NONHSAG012543.2	chr12	121327870	121328111	-	ANAPC5	NC_000012.12	121308245	121354209	45965	-	51433	APC5	anaphase promoting complex subunit 5
NONHSAG012727.2	2.17536	0.0260175	0.0330021	1.98828	3.10953	2.04113	3.03177	1.23987	1.2469	1.49023	2.71036	3.75775	2.9994	2.64855	3.14021	3.26525	6.95521	1.32841	1.31086	1.69331	5.58553	12.4771	6.89024	5.13987	7.5445	NONHSAG012727.2	chr12	128813203	128814750	-	SLC15A4	NC_000012.12	128793194	128823996	30803	-	121260	FP12591,PHT1,PTR4	solute carrier family 15 member 4
NONHSAG013996.2	2.45879	0.0230032	0.030834	2.78578	4.08372	3.37538	2.94442	2.8341	3.0349	0.108925	`	3.25195	3.95803	4.15943	3.72213	9.79327	6.43927	6.01906	6.95939	0.0321228	27.835	8.48156	14.3037	16.4607	11.7166	NONHSAG013996.2	chr13	95787096	95792932	+	DNAJC3	NC_000013.11	95677139	95794989	117851	+	5611	ACPHD,ERdj6,HP58,P58,P58IPK,PRKRI	DnaJ heat shock protein family (Hsp40) member C3
NONHSAG015184.2	2.61046	0.00199677	0.010483	5.72791	7.11221	6.37411	5.81859	5.46664	5.50226	5.17265	7.56226	6.66442	7.36334	7.05635	6.69448	85.5445	53.4298	42.4861	42.9238	33.3011	189.462	99.9233	160.861	128.659	98.4128	NONHSAG015184.2	chr14	61747038	61749089	-	HIF1A-AS2	NC_000014.9	61747039	61749089	2051	-	100750247	3'aHIF-1A,aHIF	HIF1A antisense RNA 2
NONHSAG017128.2	2.47625	0.0312351	0.0366673	4.75005	6.05821	5.2765	4.93701	5.23129	1.69782	4.60567	5.50603	6.69542	6.59354	5.28526	5.60061	39.4233	28.5536	35.9552	2.13163	22.1673	44.7944	102.135	93.9775	36.9911	45.604	NONHSAG017128.2	chr15	63323531	63326016	-	CA12	NC_000015.10	63321378	63382166	60789	-	771	CA-XII,CAXII,HsT18816,T18816	carbonic anhydrase 12
NONHSAG019323.2	-2.2763	0.0290061	0.0346972	4.64696	3.46027	4.29029	3.60407	4.41555	5.41278	4.88765	3.66362	2.91398	3.36938	3.47218	3.74316	19.3682	10.7397	20.0127	40.4299	27.295	11.7693	6.49799	9.15804	9.81225	11.8658	NONHSAG019323.2	chr16	35802087	35802670	-	HMGN2P41	NC_000016.10	35802090	35803283	1194	-	729564	.	high mobility group nucleosomal binding domain 2 pseudogene 41
NONHSAG019814.2	2.66318	0.00501508	0.0148102	5.53001	6.94316	5.96005	6.12364	4.89864	5.11137	5.11498	7.34821	5.79607	6.88681	7.09539	7.14649	63.9484	66.2769	28.331	32.4972	31.9647	163.191	54.2816	115.338	132.25	135.074	NONHSAG019814.2	chr16	68834626	68835542	+	CDH1	NC_000016.10	68737290	68835542	98253	+	999	Arc-1,CD324,CDHE,ECAD,LCAM,UVO	cadherin 1
NONHSAG020081.2	4.01805	0.000350698	0.00552349	3.84281	5.8493	3.5735	5.09487	2.41694	3.78789	2.70236	6.05663	5.26907	5.91808	6.04786	5.82048	11.431	32.022	4.24607	12.3875	5.17645	66.0461	37.3751	58.4986	63.5578	53.3828	NONHSAG020081.2	chr16	80597905	80602519	-	CDYL2	NC_000016.10	80597899	80805043	207145	-	124359	PCCP1	chromodomain Y-like 2
NONHSAG020082.2	2.41556	0.0108882	0.020375	2.08864	3.361	1.21438	3.39525	0.399779	2.11527	1.47176	3.4821	3.56643	3.07607	3.54655	3.04156	1.41032	9.23433	0.301978	3.21921	1.65557	10.2413	10.8011	7.31799	10.4523	6.9693	NONHSAG020082.2	chr16	80627550	80628379	-	CDYL2	NC_000016.10	80597899	80805043	207145	-	124359	PCCP1	chromodomain Y-like 2
NONHSAG020839.2	-4.65257	0.00993376	0.0199732	3.50313	1.2851	3.09039	3.41733	2.45576	4.39544	3.45407	0.335907	1.87405	0.893261	1.41082	1.45468	7.85558	9.34642	4.39998	19.5074	9.48941	0.271583	2.64714	0.825145	1.58884	1.62951	NONHSAG020839.2	chr17	11561155	11564063	+	SHISA6	NC_000017.11	11241423	11564063	322641	+	388336	.	shisa family member 6
NONHSAG021786.2	9.34673	0.000911443	0.00748968	0.573044	3.79751	0	1.75131	0.0174727	0.032711	0.0517733	2.86057	3.24902	4.26279	3.91952	4.20358	0	2.25328	0	0	0	6.31343	8.46577	17.9335	13.8095	16.8295	NONHSAG021786.2	chr17	41730128	41730405	-	HAP1	NC_000017.11	41722639	41734646	12008	-	9001	HAP2,hHLP1,HIP5,HLP	huntingtin associated protein 1
NONHSAG021930.2	2.13759	0.0283972	0.0344043	6.05172	7.1477	6.64198	6.09943	5.94071	5.46568	5.84874	7.92318	6.47501	6.74765	7.0477	7.10383	103.173	65.1447	59.4139	41.8266	53.8469	243.587	87.5067	104.627	127.895	131.075	NONHSAG021930.2	chr17	44352747	44353102	+	GRN	NC_000017.11	44345086	44353106	8021	+	2896	CLN11,GEP,GP88,PCDGF,PEPI,PGRN	granulin precursor
NONHSAG022492.2	3.26014	0.000120376	0.00325015	3.61855	5.32349	3.92765	4.35559	3.22652	2.92652	3.13109	5.58349	4.87731	5.23638	5.34474	5.477	14.8644	18.7785	8.20434	6.36314	7.33109	47.2944	28.2513	36.0971	38.661	41.8908	NONHSAG022492.2	chr17	64039149	64041843	-	ERN1	NC_000017.11	64039142	64130819	91678	-	2081	hIRE1p,IRE1,IRE1a,IRE1P	endoplasmic reticulum to nucleus signaling 1
NONHSAG023079.2	3.88539	0.0126752	0.0215821	3.97848	5.93654	4.65305	4.43534	3.32378	3.08375	3.758	5.64623	5.54032	6.85679	5.74515	5.32441	25.2271	19.8829	8.84319	7.20727	11.8697	49.4533	45.3135	113.074	51.3181	37.5255	NONHSAG023079.2	chr17	82239280	82239654	-	CSNK1D	NC_000017.11	82239317	82273742	34426	-	1453	ASPS,CKIdelta,FASPS2,HCKID	casein kinase 1 delta
NONHSAG024601.2	-3.81655	0.02104	0.029899	4.23668	2.30441	4.28234	3.86585	3.91233	3.25454	5.15477	2.87591	0.00687603	0.0234063	3.43339	2.18053	19.2249	13.1009	13.8281	8.26247	33.1356	6.39751	0	0	9.53443	3.34474	NONHSAG024601.2	chr19	6424588	6424794	-	KHSRP	NC_000019.10	6413104	6424811	11708	-	8570	FBP2,FUBP2,KSRP	KH-type splicing regulatory protein
NONHSAG025730.2	2.72039	0.0130137	0.0217662	2.92853	4.37234	3.88243	2.29415	2.8994	1.96372	2.81811	4.72624	3.52978	4.10837	4.98685	4.05135	14.3234	3.73175	6.34385	2.77943	5.72521	25.6467	10.4958	15.985	30.0112	14.9844	NONHSAG025730.2	chr19	38331633	38332076	+	CATSPERG	NC_000019.10	38335563	38370949	35387	+	57828	C19orf15	cation channel sperm associated auxiliary subunit gamma
NONHSAG026116.2	2.40447	0.0246912	0.0321837	3.66189	4.9276	4.49463	3.81246	3.02382	3.10985	3.31132	5.48719	4.13048	5.17364	5.25226	3.96279	22.4572	12.57	6.99855	7.36784	8.45239	44.1695	16.4301	34.5299	36.2161	13.9892	NONHSAG026116.2	chr19	47274401	47275723	+	INAFM1	NC_000019.10	47274402	47275723	1322	+	255783	PRR24	InaF motif containing 1
NONHSAG027789.2	2.14618	0.00686762	0.0180275	7.27255	8.37432	7.92634	7.67658	7.1745	6.7044	6.25729	8.76513	7.65477	8.50875	8.42038	8.30258	252.883	196.31	141.066	100.057	71.753	437.497	199.488	356.952	332.631	301.942	NONHSAG027789.2	chr2	54972558	54972776	-	RTN4	NC_000002.12	54972187	55137831	165645	-	57142	ASY,Nbla00271,Nbla10545,NI220/250,NOGO,NOGO-A,Nogo-B,Nogo-C,NOGOC,NSP,NSP-CL,RTN-X,RTN4-A,RTN4-B1,RTN4-B2,RTN4-C	reticulon 4
NONHSAG029008.2	2.36159	0.0261031	0.0328899	4.22202	5.46178	4.20872	5.44494	2.8538	4.11568	2.74279	5.98021	5.76366	4.77309	5.12121	5.34882	18.2842	41.108	6.10423	15.8103	5.35272	62.5879	53.0717	25.8882	32.9385	38.1954	NONHSAG029008.2	chr2	113274135	113275706	-	PAX8	NC_000002.12	113215997	113278950	62954	-	7849	.	paired box 8
NONHSAG029735.2	-8.24417	0.0481216	0.0486363	3.05863	0.015258	3.92899	3.88189	0.0139854	3.26999	0.0414284	0	0.00431685	0.0146911	0.0223267	0.0346845	14.7106	13.3626	0	8.42025	0	0	0	0	0	0	NONHSAG029735.2	chr2	166405586	166405791	-	SCN7A	NC_000002.12	166403573	166494264	90692	-	6332	NaG,Nav2.1,Nav2.2,SCN6A	sodium voltage-gated channel alpha subunit 7
NONHSAG029970.2	2.85753	0.000429156	0.00506941	3.66843	5.1832	3.77936	4.45007	3.46218	3.17487	2.98788	5.3679	5.03661	4.74079	5.50691	5.14311	13.3179	20.1221	9.84026	7.75059	6.54153	40.5921	31.6677	25.3045	43.3886	33.0168	NONHSAG029970.2	chr2	179102279	179104484	-	SESTD1	NC_000002.12	179101692	179264723	163032	-	91404	SOLO	SEC14 and spectrin domain containing 1
NONHSAG032899.2	3.03611	0.0087723	0.0190571	2.53391	4.13614	2.77453	2.96093	2.33843	2.06766	2.34444	4.8988	3.51706	4.28127	3.63269	3.88639	6.12092	6.53215	3.97751	3.06638	3.84311	29.0223	10.3967	18.162	11.1186	13.2717	NONHSAG032899.2	chr21	41279098	41282528	+	BACE2	NC_000021.9	41167801	41282534	114734	+	25825	AEPLC,ALP56,ASP1,ASP21,BAE2,CDA13,CEAP1,DRAP	beta-site APP-cleaving enzyme 2
NONHSAG036257.2	-2.36048	0.00836193	0.018593	3.3482	2.10912	3.39718	2.69033	3.79453	2.79074	3.71511	1.44349	1.67548	2.18857	2.76375	2.10679	9.92463	5.24969	12.6883	5.73126	11.6078	1.74043	2.1787	3.48542	5.6332	3.14452	NONHSAG036257.2	chr3	141944427	141949075	-	TFDP2	NC_000003.12	141944428	142149544	205117	-	7029	DP2	transcription factor Dp-2
NONHSAG039292.2	-2.82364	0.0176399	0.0271053	3.00176	1.50421	1.49239	2.59053	3.59463	3.00706	3.47148	0.640911	1.3602	1.71361	2.00718	1.46317	1.93058	4.83291	10.917	6.8266	9.64665	0.570708	1.55472	2.22638	2.92228	1.65102	NONHSAG039292.2	chr4	168775418	168778471	+	RPL9P16	NC_000004.12	168755798	168756481	684	+	727835	RPL9_3_534	ribosomal protein L9 pseudogene 16
NONHSAG039821.2	-4.77693	0.0159995	0.024991	3.2912	1.03512	4.20805	3.3788	1.97307	3.35197	2.56701	1.41812	1.70055	0.0172558	1.191	0.0407454	18.1022	9.09913	2.86702	8.9527	4.67511	1.69209	2.23489	0	1.2271	0	NONHSAG039821.2	chr5	9250054	9250352	-	SEMA5A	NC_000005.10	9035026	9546121	511096	-	9037	SEMAF,semF	semaphorin 5A
NONHSAG040409.2	3.3527	0.000734341	0.00630866	7.74724	9.49257	8.29403	8.46298	6.81366	7.48559	6.85603	9.49567	8.77119	9.52943	9.88147	9.57125	326.606	339.315	109.62	172.684	109.19	726.59	433.678	725.234	917.548	728.914	NONHSAG040409.2	chr5	55936652	55939493	-	IL6ST	NC_000005.10	55935095	55994993	59899	-	3572	CD130,CDW130,GP130,IL-6RB	interleukin 6 signal transducer
NONHSAG040412.2	2.25572	0.00253545	0.0104174	3.33287	4.50646	2.91946	4.34799	2.53678	3.49342	2.42899	4.34165	4.5336	4.38289	4.60404	4.64535	6.88537	18.7245	4.70811	9.93987	4.12533	19.4168	22.057	19.5444	22.7628	23.1414	NONHSAG040412.2	chr5	55955512	55958204	-	IL6ST	NC_000005.10	55935095	55994993	59899	-	3572	CD130,CDW130,GP130,IL-6RB	interleukin 6 signal transducer
NONHSAG041479.2	-2.59814	0.00803554	0.0187496	4.89153	3.51405	4.9445	4.73973	3.66373	5.45226	5.10626	3.34498	3.59857	3.86172	3.59275	3.04345	31.0644	24.8127	11.4645	41.5317	31.8789	9.24246	11.0517	13.2884	10.7474	6.8995	NONHSAG041479.2	chr5	128186797	128187086	+	SLC12A2	NC_000005.10	128083791	128189688	105898	+	6558	BSC,BSC2,NKCC1,PPP1R141	solute carrier family 12 member 2
NONHSAG044152.2	3.32178	0.0318189	0.0368943	1.62499	3.35694	1.49104	2.7241	1.22735	0.646927	1.06789	4.32716	2.20386	3.12149	3.00314	3.29693	1.91898	5.4173	1.3074	0.525412	1.00772	19.1849	3.58726	7.58496	6.85101	8.5204	NONHSAG044152.2	chr6	75291857	75293497	-	FILIP1	NC_000006.12	75291858	75493914	202057	-	27145	FILIP	filamin A interacting protein 1
NONHSAG047190.2	-2.22981	0.0391565	0.0425321	5.53922	4.3823	4.80804	4.89413	6.18004	5.43525	5.88229	2.83352	3.25589	4.30624	4.8637	5.27403	28.2238	27.6934	70.3663	40.977	55.2441	6.18812	8.50152	18.4392	27.3606	36.1609	NONHSAG047190.2	chr7	27171932	27172180	-	HOXA10	NC_000007.14	27170591	27180261	9671	-	3206	HOX1,HOX1.8,HOX1H,PL	homeobox A10
NONHSAG047978.2	2.10654	0.0261937	0.0327855	2.18689	3.26177	2.42373	1.81386	2.51776	1.35775	2.48414	2.51372	2.32206	3.58609	3.6808	3.63377	4.57308	2.40084	4.64396	1.48921	4.35657	4.75051	3.97769	10.8416	11.5546	11.0075	NONHSAG047978.2	chr7	75026696	75031516	+	RCC1L	NC_000007.14	75027119	75073881	46763	-	81554	WBSCR16	RCC1 like
NONHSAG048288.2	3.78428	0.00132597	0.00963876	1.09059	3.01061	1.14747	1.78306	0.30657	0.691363	1.09738	1.90056	3.17444	3.36884	2.92097	3.26742	1.29148	2.34669	0.223356	0.57769	1.05875	2.75627	7.9964	9.20914	6.43284	8.36108	NONHSAG048288.2	chr7	98211465	98215442	+	BHLHA15	NC_000007.14	98212254	98212959	706	+	168620	BHLHB8,MIST1	basic helix-loop-helix family member a15
NONHSAG048865.2	2.39677	0.032352	0.0372837	4.52799	5.78908	5.37833	4.87719	4.19469	3.76531	3.6393	5.71827	4.73755	6.41183	6.24357	5.17938	42.3592	27.3597	17.0072	12.1696	10.8397	52.0462	25.5427	82.7472	72.88	33.7999	NONHSAG048865.2	chr7	134960531	134969146	+	CALD1	NC_000007.14	134779413	134970729	191317	+	800	CDM,H-CAD,HCAD,L-CAD,LCAD,NAG22	caldesmon 1
NONHSAG049637.2	2.55014	0.0155243	0.0248652	6.06207	7.41265	7.32117	6.72721	5.20392	3.88424	4.05143	7.24695	6.96914	7.86072	7.30858	7.52173	165.772	101.228	35.2437	13.2931	14.7479	152.074	123.661	227.511	153.442	175.458	NONHSAG049637.2	chr8	17569139	17570516	+	SLC7A2	NC_000008.11	17494349	17570568	76220	+	6542	ATRC2,CAT2,HCAT2	solute carrier family 7 member 2
NONHSAG050473.2	-9.00073	0.0179709	0.0265351	3.18112	0.0110756	0	3.07854	4.04007	3.74344	2.59906	0	0.00313731	0.0106757	0.016223	0.025199	0	7.24804	15.2857	12.1361	4.85498	0	0	0	0	0	NONHSAG050473.2	chr8	70273373	70273574	+	BTF3P12	NC_000008.11	70273263	70274168	906	+	652963	BTF3L2,HUMBTFC	basic transcription factor 3 pseudogene 12
NONHSAG051336.2	2.1491	0.0249949	0.0321363	4.11571	5.21944	5.08164	4.27022	3.39839	3.6648	3.36386	5.81665	5.45246	4.96807	4.92341	4.61415	34.2537	17.6298	9.36835	11.2935	8.79003	55.7698	42.5805	29.7879	28.5922	22.5386	NONHSAG051336.2	chr8	133454852	133458864	-	ST3GAL1	NC_000008.11	133454848	133572454	117607	-	6482	1,Gal-NAc6S,SIAT4A,SIATFL,ST3GalA,ST3GalA.1,ST3GalIA,ST3O	ST3 beta-galactoside alpha-2,3-sialyltransferase 1
NONHSAG052676.2	2.94265	0.00157157	0.00928206	3.05226	4.60938	3.06982	3.89228	2.17507	3.09101	2.3766	5.0043	3.9112	4.66917	4.42242	4.80853	7.7579	13.3542	3.43876	7.26352	3.93541	31.3196	13.9729	24.0461	19.93	26.0057	NONHSAG052676.2	chr9	82979589	82982436	-	RASEF	NC_000009.12	82979585	83063177	83593	-	158158	RAB45	RAS and EF-hand domain containing
NONHSAG053769.2	11.1899	0.0111136	0.0205929	1.00926	4.49338	1.78429	1.81179	0.0345761	0.0588792	0.0610474	5.44946	3.35132	3.96273	3.77863	4.87777	2.58776	2.39253	0.0115574	0.0173879	0.00570094	42.9525	9.16156	14.3727	12.4275	27.4867	NONHSAG053769.2	chr9	135574924	135587113	+	LINC01502	NC_000009.12	135574925	135587112	12188	+	100130954	.	long intergenic non-protein coding RNA 1502
NONHSAG054159.2	-2.7769	0.00341945	0.0119681	4.46719	2.99372	5.06388	4.20236	3.86169	4.54085	4.38686	3.17588	1.93799	3.58979	2.84572	2.95018	33.7105	16.8185	13.3166	21.643	19.0157	8.10573	2.81142	10.845	6.00351	6.4226	NONHSAG054159.2	chrX	24062398	24062629	+	EIF2S3	NC_000023.11	24054948	24078810	23863	+	1968	eIF-2gA,EIF2,EIF2G,EIF2gamma,MRXSBRK	eukaryotic translation initiation factor 2 subunit gamma
NONHSAG054842.2	2.20034	0.0103291	0.0199204	6.07727	7.21499	6.56175	5.73541	5.97172	6.05546	5.92116	7.23833	7.09509	7.83665	7.16079	6.38278	97.5619	50.3755	60.7229	63.4665	56.6616	151.165	135.033	223.72	138.391	79.0775	NONHSAG054842.2	chrX	78125005	78126271	+	PGK1	NC_000023.11	78104169	78126827	22659	+	5230	HEL-S-68p,MIG10,PGKA	phosphoglycerate kinase 1
NONHSAG056499.1	2.3812	0.0107687	0.0203529	3.41999	4.67168	0.922342	3.32494	2.95802	4.39422	3.67835	4.95782	4.69282	4.86281	3.72381	4.8168	0.986873	8.67063	6.64185	19.4275	11.2052	30.2996	24.7422	27.6394	11.8788	26.1419	NONHSAG056499.1	chr1	62025283	62025744	+	LOC107984965	NC_000001.11	61985266	62032942	47677	-	107984965	.	.
NONHSAG056872.1	2.74579	0.00150208	0.00978943	3.12114	4.57836	3.32505	4.00528	2.60925	2.72678	2.23321	4.77037	4.99841	4.37013	4.39044	4.21288	9.44104	14.534	5.00108	5.41752	3.46891	26.4813	30.8222	19.3569	19.4773	16.8598	NONHSAG056872.1	chr1	155131356	155134856	+	EFNA1	NC_000001.11	155127873	155134910	7038	+	1942	B61,ECKLG,EFL1,EPLG1,LERK-1,LERK1,TNFAIP4	ephrin A1
NONHSAG057222.1	4.91327	0.00966433	0.0198539	2.53898	4.83566	2.83615	3.29144	2.82211	1.05179	1.57616	5.61665	4.86495	3.08134	5.02339	4.55951	6.446	8.46098	5.95798	1.0057	1.83082	48.3897	28.0116	7.32312	30.7898	21.7383	NONHSAG057222.1	chr1	218442625	218443996	+	TGFB2-OT1	NC_000001.11	218442626	218443995	1370	+	103611157	.	TGFB2 overlapping transcript 1
NONHSAG057513.1	3.70142	0.00357085	0.0122707	3.77621	5.66429	3.86711	5.45226	2.13051	1.14914	1.82155	5.95665	5.09449	5.7659	5.73182	5.63624	14.2153	41.3598	3.30135	1.14179	2.3487	61.5459	33.0045	52.5618	50.8807	46.9025	NONHSAG057513.1	chr1	12618899	12619244	-	DHRS3	NC_000001.11	12567910	12618361	50452	-	9249	DD83.1,RDH17,retSDR1,Rsdr1,SDR1,SDR16C1	dehydrogenase/reductase 3
NONHSAG058151.1	2.31689	0.00460181	0.0144957	2.83549	4.04768	3.28786	2.68661	2.51979	2.06577	3.25748	4.29533	3.63265	4.40978	4.24794	3.37771	9.15907	5.21871	4.64331	3.05828	8.13661	18.768	11.3464	19.9408	17.5693	9.00838	NONHSAG058151.1	chr1	153605163	153606299	-	S100A16	NC_000001.11	153606883	153613168	6286	-	140576	AAG13,DT1P1A7,S100F	S100 calcium binding protein A16
NONHSAG060633.1	2.15787	0.00213659	0.00984917	3.32262	4.43223	3.51343	3.59382	2.73076	3.25608	3.36996	4.60412	3.90024	4.75292	4.64945	4.05598	10.8953	10.6667	5.52855	8.26946	8.8574	23.493	13.8599	25.5472	23.5072	15.0089	NONHSAG060633.1	chr10	80521211	80522520	+	TSPAN14	NC_000010.11	80454271	80522635	68365	+	81619	DC-TM4F2,TM4SF14	tetraspanin 14
NONHSAG060660.1	3.0698	0.0213627	0.030131	2.16901	3.78715	2.81475	2.49042	1.91951	1.18986	1.91305	4.54043	2.36741	4.16022	3.71434	3.26163	6.30304	4.44151	2.72519	1.21497	2.59738	22.4105	4.13644	16.6368	11.8469	8.26398	NONHSAG060660.1	chr10	87745166	87746405	+	PAPSS2	NC_000010.11	87659719	87747705	87987	+	9060	ATPSK2,BCYM4,SK2	3'-phosphoadenosine 5'-phosphosulfate synthase 2
NONHSAG063133.1	2.7775	0.00668261	0.0177889	3.389	4.86279	3.74527	4.14221	2.70663	3.27943	2.34317	5.47844	4.06082	4.7511	4.9973	4.66348	12.9617	16.08	5.42003	8.42094	3.82276	43.8872	15.6102	25.5134	30.2012	23.4207	NONHSAG063133.1	chr11	118116916	118118454	+	TMPRSS4	NC_000011.10	118077012	118125505	48494	+	56649	CAPH2,MT-SP2,TMPRSS3	transmembrane protease, serine 4
NONHSAG065516.1	2.02605	0.00208799	0.00986577	2.11535	3.13402	2.23843	2.53453	2.0868	1.15004	2.22797	3.57357	3.07655	3.06767	2.93797	2.90781	3.89351	4.62343	3.18808	1.15897	3.49257	10.9767	7.40187	7.26931	6.50234	6.26025	NONHSAG065516.1	chr12	62601750	62603690	-	LINC01465	NC_000012.12	62601751	62603434	1684	-	283416	C12orf61	long intergenic non-protein coding RNA 1465
NONHSAG067968.1	3.85156	0.00693555	0.0177138	1.24589	3.19133	1.89627	2.00548	0.669149	0.357004	0.321439	3.18976	2.51914	3.96434	3.18963	2.60464	2.85171	2.90271	0.569901	0.253273	0.208383	8.17585	4.71026	14.4295	7.95308	4.89668	NONHSAG067968.1	chr13	40670145	40671011	.	FOXO1	NC_000013.11	40555664	40666597	110934	-	2308	FKH1,FKHR,FOXO1A	forkhead box O1
NONHSAG072087.1	3.59408	0.0158489	0.024962	2.1655	4.01112	2.82668	2.6133	1.76976	1.14456	1.84673	4.92824	3.42226	3.52019	3.55909	4.01717	6.36419	4.92657	2.35735	1.14636	2.43478	29.6266	9.67476	10.3094	10.5325	14.6693	NONHSAG072087.1	chr16	28531112	28541554	-	IL27	NC_000016.10	28499362	28526730	27369	-	246778	IL-27,IL-27A,IL27A,IL27p28,IL30,p28	interleukin 27
NONHSAG073697.1	2.44846	0.0221912	0.0303923	2.62872	3.9206	3.61017	3.17245	1.14253	1.23716	2.35941	3.95068	3.64476	4.20645	4.45457	2.87939	11.6669	7.73309	1.17181	1.28602	3.8992	14.5639	11.4534	17.1996	20.4619	6.08894	NONHSAG073697.1	chr17	45111651	45112898	-	PLCD3	NC_000017.11	45111640	45132533	20894	-	113026	PLC-delta-3	phospholipase C delta 3
NONHSAG073863.1	3.71995	0.0425815	0.0447105	2.58193	4.47722	1.83354	4.04814	1.302	2.19173	1.48327	5.23001	4.21669	4.54565	4.94728	0.0481884	2.71836	15.0428	1.42478	3.43265	1.66048	36.766	17.5132	22.0214	29.1991	0	NONHSAG073863.1	chr17	76019119	76019520	-	EVPL	NC_000017.11	76006845	76027452	20608	-	2125	EVPK	envoplakin
NONHSAG076472.1	3.61085	1.34795e-05	0.00127381	1.83436	3.6867	2.10088	2.52142	1.4216	1.3283	1.38382	3.76603	3.72797	3.3691	3.62038	3.89705	3.45845	4.56347	1.63781	1.43935	1.49248	12.6894	12.1969	9.18657	11.0404	13.4248	NONHSAG076472.1	chr19	32978593	32990562	-	RHPN2	NC_000019.10	32978592	33064918	86327	-	85415	P76RBE,RHOBP	rhophilin Rho GTPase binding protein 2
NONHSAG078511.1	-4.19836	0.0047508	0.0142524	3.08521	1.01538	3.49673	3.08391	3.12978	3.37013	1.83739	0	2.59888	0.0143664	0.0218332	0.0339175	10.652	7.24804	7.64285	9.1021	2.42749	0	5.03342	0	0	0	NONHSAG078511.1	chr2	19901074	19901275	-	TTC32	NC_000002.12	19896631	19901986	5356	-	130502	.	tetratricopeptide repeat domain 32
NONHSAG079071.1	-2.51686	0.0125195	0.0215108	4.04725	2.71563	4.34912	3.56391	4.63792	3.32896	3.95518	2.97607	2.21319	2.70073	3.49266	1.36786	20.1288	10.454	23.5581	8.77082	13.8632	6.92571	3.61397	5.39533	9.99338	1.47507	NONHSAG079071.1	chr2	130156694	130157015	-	SMPD4	NC_000002.12	130151392	130182750	31359	-	55627	NET13,NSMASE-3,NSMASE3	sphingomyelin phosphodiesterase 4
NONHSAG084000.1	2.48973	0.000374436	0.00471789	2.00409	3.32008	2.11683	2.23959	0.955878	2.43303	1.87055	3.48992	3.32191	3.44768	3.46125	2.76053	3.49829	3.58146	0.9119	4.2627	2.50425	10.302	8.96067	9.76712	9.79432	5.55446	NONHSAG084000.1	chr22	38084904	38085934	-	BAIAP2L2	NC_000022.11	38084889	38110944	26056	-	80115	.	BAI1 associated protein 2 like 2
NONHSAG094498.1	-2.54451	0.0317906	0.037089	5.15626	3.80887	4.91839	4.49349	5.97522	4.31288	5.41791	3.19709	3.889	2.73014	4.37745	4.22245	30.527	20.7343	60.9302	18.2671	39.7676	8.24648	13.7386	5.51277	19.2432	16.9106	NONHSAG094498.1	chr6	132296062	132297886	-	MOXD1	NC_000006.12	132296055	132401534	105480	-	26002	dJ248E1.1,MOX,PRO5780	monooxygenase DBH like 1
NONHSAG096244.1	-4.43865	0.0422589	0.0448704	4.50169	2.35157	3.50664	2.19065	4.40209	5.51768	4.92519	2.41352	2.3119	2.6694	2.42521	1.80451	10.8676	3.38998	19.8046	43.5023	27.9862	4.37262	3.93816	5.24555	4.22064	2.33713	NONHSAG096244.1	chr7	29563890	29567291	+	PRR15	NC_000007.14	29563811	29567300	3490	+	222171	.	proline rich 15
NONHSAG101749.1	2.60763	0.0201151	0.0292442	1.96711	3.34984	1.24376	1.49524	2.63258	1.69389	2.3002	4.00345	2.25097	3.57887	3.56753	2.67203	1.46258	1.72851	5.11512	2.14595	3.71899	15.1336	3.73892	10.7881	10.6129	5.15565	NONHSAG101749.1	chr9	131032914	131034915	+	LAMC3	NC_000009.12	131009117	131093059	83943	+	10319	OCCM	laminin subunit gamma 3
NONHSAG102251.1	2.53633	0.0102594	0.0201982	2.86672	4.20947	3.54056	2.90839	2.86468	2.26914	2.38465	4.40908	4.68958	4.31562	4.2155	2.79909	11.1036	6.25205	6.1683	3.67237	3.97165	20.3914	24.692	18.6106	17.1479	5.6872	NONHSAG102251.1	chr9	116398156	116400606	-	PAPPA-AS1	NC_000009.12	116398157	116400606	2450	-	493913	DIPAS,NCRNA00156,PAPPA-AS,PAPPAAS,PAPPAS,TAF2C2,TAF4B,TAFII105	PAPPA antisense RNA 1
NONHSAG103725.1	4.49015	0.000204504	0.00483141	5.21163	7.3784	5.4592	5.9839	4.77591	4.78809	4.52182	7.86878	7.33479	6.98002	7.42823	7.11151	44.9274	60.0457	25.9356	25.7626	20.8319	234.541	159.624	123.088	166.805	131.766	NONHSAG103725.1	chrX	37839068	37841091	-	DYNLT3	NC_000023.11	37838836	37847636	8801	-	6990	RP3,TCTE1L,TCTEX1L	dynein light chain Tctex-type 3
NONHSAG104803.1	3.53705	4.9032e-05	0.00231676	1.54386	3.36641	1.53849	2.56908	1.34659	0.264928	0.996262	3.138	3.3851	3.48368	3.2805	3.51245	2.01184	4.76858	1.50772	0.175626	0.914292	7.85486	9.40861	10.0461	8.5287	10.0765	NONHSAG104803.1	chr1	12618434	12620070	+	DHRS3	NC_000001.11	12567910	12618361	50452	-	9249	DD83.1,RDH17,retSDR1,Rsdr1,SDR1,SDR16C1	dehydrogenase/reductase 3
NONHSAG105133.1	5.28384	0.039916	0.0428643	1.09931	3.5009	0.473502	0.531396	2.08028	0.0260676	1.39599	1.32353	3.28426	3.39246	4.64312	3.149	0.437624	0.403963	3.17034	0	1.52147	1.51994	8.70452	9.36415	23.5394	7.59328	NONHSAG105133.1	chr1	203311304	203312369	+	BTG2	NC_000001.11	203305536	203309602	4067	+	7832	APRO1,PC3,TIS21	BTG anti-proliferation factor 2
NONHSAG107122.1	4.0325	0.00181304	0.00979039	2.42599	4.43767	1.97424	0.603166	2.72137	1.79596	3.50516	4.83677	4.80693	3.77493	4.52182	3.91873	3.10661	0.462823	5.48779	2.36151	9.83908	27.7726	26.8673	12.4703	21.4395	13.5622	NONHSAG107122.1	chr12	124910717	124911489	-	UBC	NC_000012.12	124911645	124915041	3397	-	7316	HMG20	ubiquitin C
NONHSAG107133.1	2.19977	0.0389578	0.0425608	2.73434	3.87169	2.36768	2.84154	2.88546	2.63001	2.88051	4.19288	4.67837	3.16859	3.29957	3.38688	4.36106	5.95021	6.28572	5.025	6.06059	17.3995	24.5081	7.86213	8.63347	9.11316	NONHSAG107133.1	chr12	132734675	132734886	-	ANKLE2	NC_000012.12	132725667	132761888	36222	-	23141	KIAA0692,Lem4,LEMD7,MCPH16	ankyrin repeat and LEM domain containing 2
NONHSAG107321.1	3.36467	0.000544421	0.00605268	3.27746	5.02792	3.87587	4.09937	2.93324	2.24687	2.09618	5.01374	4.7595	5.32999	5.29615	4.59803	14.3058	15.554	6.50927	3.59149	3.05428	31.5419	25.9572	38.5874	37.3475	22.2924	NONHSAG107321.1	chr13	40548735	40553584	-	FOXO1	NC_000013.11	40555664	40666597	110934	-	2308	FKH1,FKHR,FOXO1A	forkhead box O1
NONHSAG108675.1	6.05104	0.00282503	0.0108966	1.44297	4.04015	1.53698	2.77507	0.53962	0.0304871	0.45637	3.92718	3.40517	4.73909	4.27447	3.37747	2.0198	5.63671	0.432418	0	0.315075	14.3062	9.54995	25.3644	17.9656	9.04812	NONHSAG108675.1	chr17	50055248	50055890	+	LOC284080	NC_000017.11	50050349	50055739	5391	-	284080	.	uncharacterized LOC284080
NONHSAG110417.1	-4.25767	0.0264988	0.0327338	3.65003	1.55997	3.19955	2.11949	4.4382	4.32751	2.90302	0	1.99651	1.39085	1.62702	2.0147	8.55458	3.19324	20.3767	18.5526	6.14122	0	2.97009	1.57606	2.00681	2.87832	NONHSAG110417.1	chr2	200883660	200883868	-	PPIL3	NC_000002.12	200870907	200889333	18427	-	53938	CYPJ	peptidylprolyl isomerase like 3
NONHSAG111846.1	3.49263	0.0142915	0.0230863	3.02079	4.8251	2.83197	4.10825	2.49677	2.70409	2.01886	4.34849	4.1096	4.82842	5.68292	4.6037	6.42303	15.6973	4.55176	5.32018	2.85245	19.5136	16.1839	26.988	49.2543	22.4529	NONHSAG111846.1	chr4	106316637	106317494	+	TBCK	NC_000004.12	106044317	106316704	272388	-	93627	HSPC302,IHPRF3,TBCKL	TBC1 domain containing kinase
NONHSAG112170.1	-2.88623	0.00979338	0.0199027	3.85277	2.32358	3.47249	3.98831	4.4309	3.97558	2.994	2.48787	2.09257	3.39814	0.0301457	1.8442	10.5229	14.3963	20.2786	14.3243	6.61843	4.65096	3.2441	9.38235	0	2.4484	NONHSAG112170.1	chr4	145758330	145758553	-	ZNF827	NC_000004.12	145757627	145939008	181382	-	152485	.	zinc finger protein 827
NONHSAG112358.1	2.0739	0.0305433	0.0363062	2.34836	3.40071	2.91684	2.75289	2.16436	0.927648	2.25847	3.28129	2.31025	3.52948	4.03764	3.34398	6.83591	5.53171	3.41534	0.847361	3.57535	8.78637	3.93686	10.3833	15.0826	8.81077	NONHSAG112358.1	chr5	83585733	83587421	+	VCAN	NC_000005.10	83471674	83582303	110630	+	1462	CSPG2,ERVR,GHAP,PG-M,WGN,WGN1	versican
NONHSAT000959.2	3.43011	0.00156174	0.0095216	2.04333	3.82159	1.45136	3.52004	1.25609	0.764749	1.21143	3.71528	4.20418	3.69412	3.68771	3.73314	1.84515	10.1463	1.35209	0.652009	1.21247	12.2158	17.3612	11.7667	11.6193	11.8739	NONHSAT000959.2	chr1	12580624	12617343	-	DHRS3	NC_000001.11	12567910	12618361	50452	-	9249	DD83.1,RDH17,retSDR1,Rsdr1,SDR1,SDR16C1	dehydrogenase/reductase 3
NONHSAT002470.2	6.0822	0.00174	0.00967235	3.24228	5.84687	3.61915	4.03006	2.61651	2.50702	2.78086	6.32416	4.26732	6.0263	5.85928	6.02602	11.8249	14.7674	5.02615	4.49944	5.52556	79.6951	18.1617	63.1493	55.6577	61.7541	NONHSAT002470.2	chr1	37809576	37813320	-	MTF1	NC_000001.11	37809567	37859624	50058	-	4520	MTF-1,ZRF	metal regulatory transcription factor 1
NONHSAT004135.2	2.22889	0.022124	0.0305215	1.87025	3.02658	1.79838	1.55354	1.57807	0.680245	2.86356	2.13241	2.93376	3.51743	2.77976	3.37846	2.61232	1.84261	1.94192	0.560053	5.99127	3.41432	6.60945	10.2985	5.7196	9.07032	NONHSAT004135.2	chr1	81952826	81953174	+	ADGRL2	NC_000001.11	81306155	81992738	686584	+	23266	CIRL2,CL2,LEC1,LPHH1,LPHN2	adhesion G protein-coupled receptor L2
NONHSAT008415.2	2.96279	0.0176653	0.0269253	2.05411	3.62107	2.22232	0.990267	2.07662	1.54503	2.80221	3.46634	2.08101	4.31848	3.4654	3.92968	3.8564	0.918448	3.15283	1.83163	5.67391	10.1267	3.21074	18.6765	9.79968	13.7314	NONHSAT008415.2	chr1	185292383	185294372	-	IVNS1ABP	NC_000001.11	185292367	185317343	24977	-	10625	FLARA3,HSPC068,KLHL39,ND1,NS-1,NS1-BP,NS1BP	influenza virus NS1A binding protein
NONHSAT008790.2	2.00252	0.00769504	0.0184096	3.46236	4.46418	3.21628	4.04863	3.08847	3.74113	2.88588	4.65782	4.87163	3.87701	4.54961	4.14828	8.69233	14.9985	7.36735	11.9809	6.03387	24.4236	28.1416	13.4524	21.8589	16.0621	NONHSAT008790.2	chr1	202010625	202015657	+	ELF3	NC_000001.11	202010519	202017188	6670	+	1999	EPR-1,ERT,ESE-1,ESX	E74 like ETS transcription factor 3
NONHSAT009303.2	2.04651	0.0179574	0.0269361	4.18108	5.21424	4.31257	4.47938	3.4526	3.53531	4.69931	5.86471	4.81662	5.09379	5.25372	4.74745	19.7229	20.5333	9.76403	10.2321	23.7641	57.699	27.0418	32.5858	36.2035	24.8086	NONHSAT009303.2	chr1	211578042	211578379	-	SLC30A1	NC_000001.11	211575039	211578757	3719	-	7779	ZNT1,ZRC1	solute carrier family 30 member 1
NONHSAT009458.2	2.32621	0.0214258	0.0297756	2.06495	3.28293	2.87228	0.432043	1.45481	1.99134	2.46788	3.37935	2.35388	3.55061	3.84167	2.82658	6.59973	0.307016	1.69838	2.8631	4.29275	9.4744	4.08841	10.5508	13.0342	5.84309	NONHSAT009458.2	chr1	214348703	214349804	-	PTPN14	NC_000001.11	214348696	214551681	202986	-	5784	PEZ,PTP36	protein tyrosine phosphatase, non-receptor type 14
NONHSAT009895.2	5.35131	0.047241	0.0482625	0.724747	3.14464	0	2.02068	0.129303	0.115799	0.0397837	2.16161	2.46993	4.37393	2.89405	2.59363	0.00803649	2.94594	0.0831815	0.0645272	0.00332218	3.5012	4.51903	19.5069	6.29302	4.85465	NONHSAT009895.2	chr1	226535594	226542740	-	LOC105373116	NC_000001.11	226535551	226543233	7683	-	105373116	.	.
NONHSAT018678.2	2.24386	0.00331718	0.0118292	2.2839	3.44988	2.13758	2.45891	1.32318	3.0253	1.9289	3.78704	2.83137	3.49435	3.61073	3.35466	3.57522	4.32441	1.46329	6.92878	2.63808	12.8914	6.08613	10.1097	10.956	8.88544	NONHSAT018678.2	chr11	32853702	32858120	+	PRRG4	NC_000011.10	32829756	32858123	28368	+	79056	PRGP4,TMG4	proline rich and Gla domain 4
NONHSAT022146.2	2.84245	0.000608037	0.00638438	8.59735	10.1045	9.04201	7.91526	9.12527	0.0601416	9.24923	10.3456	10.0209	9.93731	10.2059	9.97	549.231	231.766	548.209	0	578.022	1310.48	1032.62	962.452	1149.03	961.145	NONHSAT022146.2	chr11	65499066	65511020	-	MALAT1	NC_000011.10	65497679	65506516	8838	+	378938	HCN,LINC00047,NCRNA00047,NEAT2,PRO2853	metastasis associated lung adenocarcinoma transcript 1 (non-protein coding)
NONHSAT023849.2	-3.20294	0.0430457	0.0449482	7.45365	5.77425	6.15085	6.34752	8.15552	7.08677	8.2428	5.50622	5.98029	5.26048	6.21422	5.71396	73.176	77.528	279.493	130.773	287.446	44.8139	61.8067	36.6567	71.2867	49.3346	NONHSAT023849.2	chr11	101128828	101129069	-	PGR-AS1	NC_000011.10	101129077	101159270	30194	+	101054525	AT1,AT2,AT3	PGR antisense RNA 1
NONHSAT028748.2	2.21817	0.0348551	0.0392119	4.28001	5.42938	4.14473	4.93443	3.53602	4.63478	3.63541	6.23368	5.111	4.84091	5.52625	4.94991	17.4497	28.5408	10.4061	23.106	10.8211	74.7975	33.3918	27.1835	43.9538	28.7106	NONHSAT028748.2	chr12	56103123	56103508	-	LOC105369782	NC_000012.12	56103205	56104472	1268	-	105369782	.	.
NONHSAT030561.2	-3.15898	0.0115065	0.0207117	3.05298	1.39352	3.16569	1.74737	3.2526	2.64468	3.7421	0.456758	0.913839	1.44058	1.94374	1.73037	8.31029	2.24439	8.39676	5.08164	11.8483	0.382308	0.874852	1.66923	2.75228	2.19039	NONHSAT030561.2	chr12	108589847	108598118	-	TMEM119	NC_000012.12	108589846	108598118	8273	-	338773	OBIF	transmembrane protein 119
NONHSAT034431.2	3.33261	0.000629912	0.00626596	1.47138	3.20804	1.98015	1.48182	2.04725	0.0226307	0.983344	3.72769	2.98859	3.21057	2.94381	3.01223	3.08186	1.71253	3.07946	0	0.90029	12.319	6.90751	8.14285	6.54677	6.82995	NONHSAT034431.2	chr13	77918573	77919390	-	EDNRB	NC_000013.11	77895481	77975723	80243	-	1910	ABCDS,ET-B,ET-BR,ETB,ETB1,ETBR,ETRB,HSCR,HSCR2,WS4A	endothelin receptor type B
NONHSAT035586.2	3.6617	0.00207287	0.0100455	5.40475	7.27727	6.05192	5.71547	5.00037	5.06263	4.78136	7.76242	6.11476	7.30827	7.45142	7.28232	68.2203	49.682	30.4742	31.3818	25.1471	217.793	67.9485	154.817	169.553	148.502	NONHSAT035586.2	chr14	20476488	20477087	+	PNP	NC_000014.9	20469379	20478006	8628	+	4860	NP,PRO1837,PUNP	purine nucleoside phosphorylase
NONHSAT037281.2	2.66914	0.0244908	0.032369	4.8624	6.27878	5.57908	4.61445	4.77909	4.58185	4.44228	7.15609	5.49151	6.18542	6.07321	5.91858	48.8493	22.621	26.0041	22.208	19.6776	142.695	43.764	70.56	64.6202	57.1019	NONHSAT037281.2	chr14	61747371	61748565	-	HIF1A-AS2	NC_000014.9	61747039	61749089	2051	-	100750247	3'aHIF-1A,aHIF	HIF1A antisense RNA 2
NONHSAT040135.2	2.02948	0.0223522	0.0303926	3.07997	4.10108	3.9692	3.80728	2.06295	1.75442	2.34093	4.19104	4.47241	4.0973	3.99333	3.62049	15.299	12.5318	3.10657	2.26417	3.81488	17.3979	21.0961	15.8424	14.5376	10.8248	NONHSAT040135.2	chr14	103123442	103126571	+	TNFAIP2	NC_000014.9	103121175	103137439	16265	+	7127	B94,EXOC3L3	TNF alpha induced protein 2
NONHSAT059365.2	-2.132	0.0395132	0.0426742	5.5744	4.48219	5.58818	4.869	6.33483	4.62759	5.79395	4.85831	3.95724	4.31287	4.55287	4.57671	49.1626	27.1876	78.4377	22.9573	51.8686	28.2346	14.4514	18.526	21.8524	21.8892	NONHSAT059365.2	chr18	55222822	55224567	-	TCF4	NC_000018.10	55222198	55635993	413796	-	6925	bHLHb19,E2-2,FECD3,ITF-2,ITF2,PTHS,SEF-2,SEF2,SEF2-1,SEF2-1A,SEF2-1B,SEF2-1D,TCF-4	transcription factor 4
NONHSAT061519.2	2.30928	0.00702859	0.0177121	5.09857	6.30601	5.39101	5.50327	4.65159	5.05581	4.67794	6.28872	6.96378	5.954	6.06911	5.98811	42.7982	42.7469	23.7124	31.231	23.3372	77.7872	123.204	59.9276	64.3975	59.9218	NONHSAT061519.2	chr19	15834808	15835819	+	UCA1	NC_000019.10	15828947	15836321	7375	+	652995	CUDR,LINC00178,NCRNA00178,onco-lncRNA-36,UCAT1	urothelial cancer associated 1 (non-protein coding)
NONHSAT069465.2	-2.41028	0.0092207	0.0193635	6.3459	5.0767	5.94824	5.47814	6.85237	6.53416	6.52599	3.72214	5.23834	5.43685	5.55387	4.78123	63.4329	41.9827	112.675	88.8638	86.7483	12.306	36.5539	41.5625	44.7394	25.3599	NONHSAT069465.2	chr2	20677808	20679245	+	LDAH	NC_000002.12	20682489	20823139	140651	-	60526	C2orf43,hLDAH	lipid droplet associated hydrolase
NONHSAT076132.2	3.61567	0.00138859	0.00972015	1.38595	3.24022	1.8989	2.00076	0.58011	0.915795	0.966617	2.25795	3.28819	3.12537	3.54016	3.62474	2.85854	2.89006	0.476332	0.840448	0.878783	3.81227	8.73369	7.61814	10.4225	10.9923	NONHSAT076132.2	chr2	191695255	191698374	+	LOC105747689	NC_000002.12	191690181	191710469	20289	+	105747689	.	uncharacterized LOC105747689
NONHSAT079954.2	2.01776	0.0111748	0.0205052	2.42068	3.43343	3.19148	2.6927	2.04918	1.49686	2.07364	3.72405	2.75781	3.28323	3.75291	3.43597	8.47169	5.26375	3.07603	1.74053	3.02282	12.2987	5.73355	8.59429	12.196	9.45913	NONHSAT079954.2	chr20	45406596	45410605	+	DBNDD2	NC_000020.11	45405993	45410610	4618	+	55861	C20orf35,CK1BP,HSMNP1	dysbindin domain containing 2
NONHSAT084761.2	3.0058	0.000368343	0.00497263	1.72833	3.31608	2.69404	1.99251	1.46365	0.676132	0.816236	3.13966	3.22	3.14776	3.36712	3.64221	5.71174	2.85266	1.71631	0.554254	0.684145	7.87018	8.27911	7.73699	9.10007	11.0863	NONHSAT084761.2	chr22	30246189	30246998	+	MGC20647	NC_000022.11	30246169	30246993	825	+	91370	.	.
NONHSAT087333.2	2.05444	0.00383242	0.0129344	5.01856	6.05731	5.54396	4.81559	5.06363	4.16114	5.16682	6.39183	5.42016	6.22485	5.90849	6.15616	47.6465	26.1632	31.8975	16.3315	33.2078	83.6066	41.6042	72.5474	57.5393	67.5254	NONHSAT087333.2	chr22	46684410	46685215	-	CERK	NC_000022.11	46684410	46738255	53846	-	64781	dA59H18.2,dA59H18.3,hCERK,LK4	ceramide kinase
NONHSAT092721.2	-3.34909	0.0179672	0.0267386	3.12335	1.37958	3.64853	2.41116	3.8092	1.94909	2.96931	1.22591	2.19354	0.300226	0.996539	1.52096	11.949	4.16222	12.8476	2.75956	6.5315	1.35526	3.55457	0.215108	0.949569	1.76793	NONHSAT092721.2	chr3	151269439	151270129	+	SETP11	NC_000003.12	151269442	151270294	853	+	100419187	.	SET pseudogene 11
NONHSAT097329.2	5.13669	0.0209465	0.0299915	1.82394	4.18477	1.66392	3.18666	0.810398	1.26836	0.340213	4.78111	4.53168	4.78855	2.62621	2.69926	2.29932	7.83121	0.726641	1.33863	0.213835	26.6588	22.0393	26.2765	5.03074	5.26283	NONHSAT097329.2	chr4	87975748	87980461	+	SPP1	NC_000004.12	87975650	87983411	7762	+	6696	BNSP,BSPI,ETA-1,OPN	secreted phosphoprotein 1
NONHSAT101522.2	2.62616	0.02643	0.0328636	2.87975	4.27271	2.46852	4.24736	2.32268	1.57089	2.10449	3.36027	4.3686	4.43507	3.86457	4.88366	4.76746	17.4177	3.92253	1.87869	3.0959	9.34251	19.5685	20.3163	13.2327	27.5368	NONHSAT101522.2	chr5	55990409	55990879	-	IL6ST	NC_000005.10	55935095	55994993	59899	-	3572	CD130,CDW130,GP130,IL-6RB	interleukin 6 signal transducer
NONHSAT101532.2	5.67873	0.00448386	0.0146112	0.795295	3.30086	1.25877	1.6968	0.0104116	0.0194869	0.0308332	3.5121	2.97554	2.92901	2.4337	4.08595	1.47244	2.15518	0	0	0	10.4669	6.83829	6.52604	4.30161	15.5586	NONHSAT101532.2	chr5	56192529	56193633	+	C1GALT1P2	NC_000005.10	56192368	56193835	1468	+	100128603	.	core 1 synthase, glycoprotein-N-acetylgalactosamine 3-beta-galactosyltransferase 1 pseudogene 2
NONHSAT103213.2	-2.6846	0.0119309	0.0208791	3.16189	1.73718	3.32579	2.36426	3.72932	2.78197	3.23783	2.67576	0.0061785	0.0189982	2.09867	1.99231	9.39749	3.98214	12.0833	5.69114	8.04443	5.43464	0.000554562	0.000481524	3.17883	2.82792	NONHSAT103213.2	chr5	112160864	112162311	+	EPB41L4A-AS1	NC_000005.10	112160526	112162501	1976	+	114915	C5orf26,NCRNA00219,TIGA1	EPB41L4A antisense RNA 1
NONHSAT104714.2	-3.12524	0.00548034	0.0152321	4.81892	3.17495	5.48089	4.1298	4.97535	4.20779	4.85919	3.43147	3.07417	2.55974	3.64792	2.90976	45.4293	15.9089	29.9782	16.9353	26.7191	9.87353	7.37842	4.78946	11.2116	6.20259	NONHSAT104714.2	chr5	154818493	154820068	-	FAXDC2	NC_000005.10	154817018	154850685	33668	-	10826	C5orf4	fatty acid hydroxylase domain containing 2
NONHSAT112918.2	3.08469	0.00503139	0.0146297	5.18515	6.81028	5.941	5.28479	5.17426	4.06261	4.84164	6.75473	7.006	7.42685	5.9917	6.47431	63.1013	36.5905	34.5084	15.178	26.2651	107.824	126.892	168.17	60.9755	84.3565	NONHSAT112918.2	chr6	43770224	43771019	+	VEGFA	NC_000006.12	43770209	43786487	16279	+	7422	MVCD1,VEGF,VPF	vascular endothelial growth factor A
NONHSAT114268.2	3.96829	0.000238287	0.00450363	1.08933	3.07785	0.925615	2.50701	0.0306498	0.0185104	0.0292874	3.11939	2.86906	3.25499	2.91588	3.19034	0.960218	4.54456	0.0140254	0	0	7.73488	6.28096	8.44005	6.41492	7.88755	NONHSAT114268.2	chr6	106766660	106787522	-	LOC107986628	NC_000006.12	106743838	106758156	14319	-	107986628	.	.
NONHSAT123500.2	4.00991	0.00690866	0.0178868	1.85499	3.85856	0	2.07083	2.72742	1.87448	1.37674	4.67387	3.66256	3.27213	3.38326	3.83245	0.000639064	3.05966	5.52372	2.55857	1.47416	24.6844	11.6085	8.51514	9.19792	12.7625	NONHSAT123500.2	chr7	135170860	135173062	+	C7orf49	NC_000007.14	135092303	135170826	78524	-	78996	MRI,MRI-2	chromosome 7 open reading frame 49
NONHSAT129220.2	2.91665	0.0384184	0.0422156	4.39611	5.94042	5.92149	3.79517	3.67151	3.05382	3.2836	5.703	5.98241	6.76967	5.65808	5.00586	62.1232	12.3802	11.527	7.03585	8.24778	51.4845	61.9184	106.352	48.2292	29.8597	NONHSAT129220.2	chr8	133237170	133244503	-	NDRG1	NC_000008.11	133237171	133297587	60417	-	10397	CAP43,CMT4D,DRG-1,DRG1,GC4,HMSNL,NDR1,NMSL,PROXY1,RIT42,RTP,TARG1,TDD5	N-myc downstream regulated 1
NONHSAT134752.2	8.76538	0.0377944	0.0417728	0.838377	3.97019	2.06621	0.75907	0.0146468	0.0274179	0.04339	4.15014	0.19799	5.1031	4.04935	3.09337	3.34537	0.640558	0	0	0	16.8565	0.142774	32.9652	15.2385	7.26018	NONHSAT134752.2	chr9	125567578	125573023	+	LOC105376272	NC_000009.12	125567579	125573397	5819	+	105376272	.	.
NONHSAT134820.2	2.24575	0.00470844	0.0143532	5.93635	7.10354	6.16814	6.28647	5.13065	5.93334	5.90873	6.69817	7.5501	7.30898	7.22663	6.45987	74.055	74.2858	33.446	58.2244	56.157	103.651	185.472	154.858	144.885	83.4631	NONHSAT134820.2	chr9	127505331	127505604	-	FAM129B	NC_000009.12	127505338	127579007	73670	-	64855	bA356B19.6,C9orf88,MEG-3,MINERVA,OC58	family with sequence similarity 129 member B
NONHSAT135458.2	8.14572	0.0040874	0.013553	2.11397	5.14001	2.99244	3.40037	0.0388202	0.0674722	0.07295	5.89636	4.30358	4.36252	5.02895	5.45205	7.29186	9.20834	0.011877	0.0184857	0.00606313	58.9484	18.6582	19.2571	30.9199	41.2925	NONHSAT135458.2	chr9	135574924	135587112	+	LINC01502	NC_000009.12	135574925	135587112	12188	+	100130954	.	long intergenic non-protein coding RNA 1502
NONHSAT136245.2	-5.23732	0.0206836	0.0298412	4.45101	2.06218	5.25803	1.0135	4.83657	4.12692	4.5254	0	1.29578	2.89481	1.81585	2.69322	38.7506	0.940586	27.147	15.9687	21.0071	0	1.44144	6.30818	2.42217	5.20083	NONHSAT136245.2	chrX	10566953	10567162	-	MID1	NC_000023.11	10445310	11111264	665955	-	4281	BBBG1,FXY,GBBB1,MIDIN,OGS1,OS,OSX,RNF59,TRIM18,XPRF,ZNFXY	midline 1
NONHSAT137432.2	-3.00063	0.0497669	0.0500316	3.26864	1.68338	2.50561	4.18742	3.55309	2.76531	2.52398	2.90232	0.00540578	2.46695	0.0279637	0.0434473	4.90352	16.7032	10.5762	5.6135	4.50021	6.52807	0	4.44186	0	0	NONHSAT137432.2	chrX	71137187	71137392	+	MED12	NC_000023.11	71118556	71142454	23899	+	9968	ARC240,CAGH45,FGS1,HOPA,MED12S,OHDOX,OKS,OPA1,TNRC11,TRAP230	mediator complex subunit 12
NONHSAT143903.2	3.61999	0.00828326	0.0188619	1.76273	3.61871	2.86805	1.40873	0.464968	1.00294	1.85868	4.4264	3.39226	3.42387	3.30621	3.13662	6.54646	1.57496	0.362637	0.952177	2.48038	20.6167	9.46016	9.5957	8.69896	7.52548	NONHSAT143903.2	chr16	80597922	80600446	-	CDYL2	NC_000016.10	80597899	80805043	207145	-	124359	PCCP1	chromodomain Y-like 2
NONHSAT149103.1	2.10226	0.00167484	0.00959228	3.38993	4.46188	3.58273	3.78859	3.4944	2.86247	3.01264	4.85593	3.94093	4.39279	4.46579	4.50879	11.4745	12.3622	10.0939	6.05242	6.68939	28.1594	14.2858	19.6799	20.5777	20.9396	NONHSAT149103.1	chr1	65420658	65432566	+	LEPR	NC_000001.11	65420652	65637493	216842	+	3953	CD295,LEP-R,LEPRD,OB-R,OBR	leptin receptor
NONHSAT152301.1	2.1615	0.000665608	0.00599047	2.88877	4.00081	2.37253	2.06118	3.25364	3.3619	2.97483	4.07092	3.91167	3.84829	4.30869	3.80412	4.39938	3.02593	8.39335	8.99299	6.50557	15.9214	13.9823	13.183	18.3716	12.4669	NONHSAT152301.1	chr1	151052662	151059604	-	CDC42SE1	NC_000001.11	151050971	151059649	8679	-	56882	SCIP1,SPEC1	CDC42 small effector 1
NONHSAT156251.1	2.13704	0.0100931	0.02008	4.43903	5.53465	4.43782	4.51242	4.19626	4.84107	4.08458	6.12484	4.67525	5.39621	5.56363	5.55554	21.6054	21.0266	17.0311	26.8072	15.1463	69.2991	24.4227	40.4184	45.1181	44.2194	NONHSAT156251.1	chr10	122427733	122432341	+	PLEKHA1	NC_000010.11	122374578	122432355	57778	+	59338	TAPP1	pleckstrin homology domain containing A1
NONHSAT159896.1	2.34983	0.04471	0.0459249	6.6203	7.85286	7.56233	6.79768	6.06447	5.83403	6.08043	8.69307	6.77889	7.59124	7.66879	7.88187	196.213	106.3	64.8132	54.2742	63.3717	416.099	108.251	188.522	197.186	225.383	NONHSAT159896.1	chr11	130143596	130144804	+	APLP2	NC_000011.10	130069821	130144811	74991	+	334	APLP-2,APPH,APPL2,CDEBP	amyloid beta precursor like protein 2
NONHSAT160447.1	-2.26155	0.0177693	0.0268671	4.31278	3.13547	4.95988	3.69108	4.43316	3.56896	4.45014	3.74205	3.09555	2.52392	2.91063	3.12744	31.3666	11.4695	20.2693	10.5105	19.8685	12.4828	7.50392	4.648	6.31896	7.38285	NONHSAT160447.1	chr11	66563467	66564341	-	CTSF	NC_000011.10	66563463	66568576	5114	-	8722	CATSF,CLN13	cathepsin F
NONHSAT161904.1	2.66699	0.000115916	0.00365134	1.85663	3.27184	2.08369	2.44864	0.928769	2.00242	1.32175	3.27227	3.45484	3.39478	2.91701	3.26249	3.40343	4.29134	0.875124	2.89687	1.38903	8.72323	9.92051	9.37221	6.38776	8.28099	NONHSAT161904.1	chr12	16347694	16364409	+	MGST1	NC_000012.12	16347142	16377189	30048	+	4257	GST12,MGST,MGST-I	microsomal glutathione S-transferase 1
NONHSAT162751.1	2.25117	0.0025462	0.010239	4.09216	5.26284	4.27765	4.6154	3.76817	3.70993	3.87375	5.40548	4.90805	5.56212	5.54324	4.68296	19.2295	22.6658	12.3989	11.6802	12.9493	41.7007	28.8768	45.477	44.4803	23.6767	NONHSAT162751.1	chr12	110346012	110350974	+	ATP2A2	NC_000012.12	110281227	110351093	69867	+	488	ATP2B,DAR,DD,SERCA2	ATPase sarcoplasmic/endoplasmic reticulum Ca2+ transporting 2
NONHSAT162920.1	2.53835	0.0246338	0.0323319	1.90344	3.24733	1.74542	0.0345572	1.62137	2.03843	2.8366	3.76941	2.46678	3.6946	3.39205	2.28392	2.48664	0	2.03022	2.99492	5.85167	12.7207	4.50358	11.7711	9.27589	3.69585	NONHSAT162920.1	chr12	122981126	122982909	+	ARL6IP4	NC_000012.12	122980060	122982913	2854	+	51329	SFRS20,SR-25,SRp25,SRrp37	ADP ribosylation factor like GTPase 6 interacting protein 4
NONHSAT163342.1	2.00211	0.0136413	0.0222258	4.55252	5.55404	4.8882	4.62802	4.23195	4.74972	4.11241	6.11689	4.90509	5.06907	5.68852	5.65551	29.8739	22.8635	17.4818	25.0943	15.458	68.916	28.8136	32.0065	49.2851	47.4579	NONHSAT163342.1	chr12	15620164	15623251	-	EPS8	NC_000012.12	15620141	15789576	169436	-	2059	DFNB102	epidermal growth factor receptor pathway substrate 8
NONHSAT168467.1	2.73264	0.0472416	0.0480036	1.7794	3.2297	2.9455	1.17235	2.17623	0.0244572	0.740051	3.78257	1.49044	3.12939	3.88945	2.75745	6.9584	1.18647	3.45937	0	0.604749	12.838	1.79768	7.63755	13.5478	5.55006	NONHSAT168467.1	chr14	55140273	55145407	+	LGALS3	NC_000014.9	55129217	55145430	16214	+	3958	CBP35,GAL3,GALBP,GALIG,L31,LGALS2,MAC2	galectin 3
NONHSAT170900.1	2.20245	0.0164079	0.0254188	2.70392	3.84303	4.00447	1.34423	2.12632	2.55869	1.9	3.89143	3.68296	3.87378	4.09827	3.61841	15.6808	1.44438	3.29301	4.71287	2.5469	13.9462	11.7832	13.4293	15.7253	10.8216	NONHSAT170900.1	chr15	63056982	63071898	+	TPM1	NC_000015.10	63042196	63071915	29720	+	7168	C15orf13,CMD1Y,CMH3,HEL-S-265,HTM-alpha,LVNC9,TMSA	tropomyosin 1 (alpha)
NONHSAT172538.1	2.49558	0.000223989	0.00470377	3.43292	4.7523	3.31059	3.84383	3.11789	3.45626	3.33076	4.87879	4.16256	4.74741	4.95953	4.88035	9.34483	12.8756	7.53991	9.64944	8.58693	28.6297	16.8233	25.4403	29.3842	27.3793	NONHSAT172538.1	chr16	1685573	1702857	+	HN1L	NC_000016.10	1678277	1702072	23796	+	90861	C16orf34,L11	hematological and neurological expressed 1 like
NONHSAT173100.1	4.09285	0.00293183	0.0110823	3.16281	5.19592	4.08205	3.82834	1.83189	2.45759	2.19666	4.80938	5.21307	5.84424	5.2578	4.48729	16.6534	12.7099	2.49608	4.31496	3.34715	27.2468	35.9179	55.5507	36.3347	20.5626	NONHSAT173100.1	chr16	56608612	56609496	+	MT2A	NC_000016.10	56608566	56609497	932	+	4502	MT2	metallothionein 2A
NONHSAT173776.1	2.24445	0.0333464	0.0379667	2.54836	3.71472	2.36359	2.40165	2.40967	2.87226	2.62814	3.97454	4.45307	3.78899	2.94673	2.69834	4.36353	4.10354	4.2293	6.1126	4.89906	14.827	20.8096	12.614	6.52259	5.24222	NONHSAT173776.1	chr16	31131440	31135706	-	PRSS8	NC_000016.10	31131433	31135762	4330	-	5652	CAP1,PROSTASIN	protease, serine 8
NONHSAT173898.1	6.37916	0.000276398	0.00474902	3.0101	5.68346	3.9802	4.30808	0.377193	0.56602	0.934225	5.65233	4.87564	5.84854	5.93119	5.87446	15.4423	18.1456	0.275544	0.43054	0.808941	49.6478	28.2196	55.7386	58.6054	55.5595	NONHSAT173898.1	chr16	54283305	54284872	-	IRX3	NC_000016.10	54283300	54286772	3473	-	79191	IRX-1,IRXB1	iroquois homeobox 3
NONHSAT176669.1	2.12759	0.00233787	0.0102758	4.81869	5.90791	5.29586	5.03261	3.97127	4.571	4.88928	5.57246	5.54747	6.1912	6.23015	5.85097	39.9606	30.5866	14.4209	22.0394	27.2183	46.95	45.5368	70.86	72.187	54.461	NONHSAT176669.1	chr17	81867719	81869958	-	ARHGDIA	NC_000017.11	81867719	81871406	3688	-	396	GDIA1,HEL-S-47e,NPHS8,RHOGDI,RHOGDI-1	Rho GDP dissociation inhibitor alpha
NONHSAT179465.1	2.11664	0.0423167	0.0446807	6.33766	7.41943	7.13845	5.88446	6.39829	5.57838	6.17571	7.94663	5.91411	7.68254	7.74214	7.01567	145.999	55.9617	81.9578	45.2971	67.7819	247.62	58.9911	200.923	207.553	123.179	NONHSAT179465.1	chr19	12940845	12944487	+	CALR	NC_000019.10	12938600	12944490	5891	+	811	cC1qR,CRT,HEL-S-99n,RO,SSA	calreticulin
NONHSAT179533.1	3.5708	0.00704075	0.0175092	2.79146	4.6277	3.41903	3.53851	1.64537	2.0759	2.30919	5.3887	4.45134	4.69952	4.17154	3.98484	10.1347	10.2353	2.07447	3.08381	3.71465	41.1732	20.7784	24.5918	16.5964	14.2504	NONHSAT179533.1	chr19	18386168	18389172	+	GDF15	NC_000019.10	18385960	18389177	3218	+	9518	GDF-15,MIC-1,MIC1,NAG-1,PDF,PLAB,PTGFB	growth differentiation factor 15
NONHSAT180088.1	2.0668	0.00150126	0.0101335	2.20224	3.24964	2.36092	2.75681	1.68841	2.09052	1.86061	3.5991	2.95744	3.24098	3.38456	2.95839	4.32908	5.55982	2.17556	3.14478	2.47615	11.192	6.73514	8.32401	9.22805	6.51517	NONHSAT180088.1	chr19	3544199	3546111	-	MFSD12	NC_000019.10	3538270	3557592	19323	-	126321	C19orf28,PP3501	major facilitator superfamily domain containing 12
NONHSAT180092.1	2.31902	0.0289254	0.0348211	3.12255	4.33607	3.59527	2.50228	3.68245	2.47856	2.88405	4.97811	3.34269	4.53524	4.6018	3.56719	11.5783	4.46465	11.6426	4.40197	6.03386	30.7327	9.09588	21.8326	22.7211	10.4036	NONHSAT180092.1	chr19	3647545	3648606	-	PIP5K1C	NC_000019.10	3630181	3700492	70312	-	23396	LCCS3,PIP5K-GAMMA,PIP5K1-gamma,PIP5Kgamma	phosphatidylinositol-4-phosphate 5-kinase type 1 gamma
NONHSAT181552.1	3.03529	0.00835625	0.0188016	4.85655	6.45839	5.70943	5.89558	4.06799	3.27237	2.71489	5.50077	6.86605	6.79956	6.41443	6.34086	53.5736	56.4585	15.488	8.34873	5.22244	44.632	115.077	108.537	82.125	76.8591	NONHSAT181552.1	chr2	34722856	34725216	+	LINC01320	NC_000002.12	34677557	34722563	45007	+	104355288	.	long intergenic non-protein coding RNA 1320
NONHSAT182123.1	2.34408	0.0373842	0.0415624	3.62229	4.85132	5.16325	3.53514	2.43647	1.99998	2.24283	5.06613	5.00689	5.00561	4.81831	4.19689	36.2848	10.182	4.31883	2.86708	3.48887	32.7468	31.0001	30.606	26.5177	16.6208	NONHSAT182123.1	chr2	85787479	85788062	+	ATOH8	NC_000002.12	85753786	85791383	37598	+	84913	bHLHa21,HATH6	atonal bHLH transcription factor 8
NONHSAT182199.1	3.12581	0.000631038	0.00596331	2.78343	4.42766	1.78956	3.61095	2.76836	2.08617	2.94291	4.64134	4.49154	3.90507	4.75874	4.17786	2.61343	10.8179	5.70393	3.11364	6.33141	24.1272	21.3946	13.7463	25.4595	16.4448	NONHSAT182199.1	chr2	96827441	96827682	+	CNNM3	NC_000002.12	96815894	96837109	21216	+	26505	ACDP3	cyclin and CBS domain divalent metal cation transport mediator 3
NONHSAT183324.1	3.39434	5.06901e-05	0.00191609	4.32877	6.0919	4.98352	5.09412	3.19973	3.90137	3.39934	6.17002	6.03743	5.8403	6.1873	6.19369	31.9887	31.9738	8.02931	13.476	9.02168	71.5429	64.3633	55.3459	70.0605	69.3803	NONHSAT183324.1	chr2	191684278	191686933	+	NABP1	NC_000002.12	191678072	191688522	10451	+	64859	OBFC2A,SOSS-B2,SSB2	nucleic acid binding protein 1
NONHSAT186311.1	2.05411	0.0135907	0.022532	3.5388	4.57731	4.52716	3.81934	2.68898	2.95668	2.74943	4.96141	4.44752	4.72329	4.44007	4.19134	22.9728	12.6433	5.34124	6.52635	5.39734	30.3742	20.7175	25.0034	20.1866	16.5831	NONHSAT186311.1	chr2	218274203	218282145	-	TMBIM1	NC_000002.12	218274192	218292577	18386	-	64114	LFG3,MST100,MSTP100,PP1201,RECS1	transmembrane BAX inhibitor motif containing 1
NONHSAT188485.1	2.31549	0.00297368	0.0110201	1.97411	3.18543	1.43889	2.179	1.51622	2.72141	1.56036	3.53752	2.78923	3.38609	2.74543	3.29295	1.81935	3.38728	1.81756	5.42464	1.81998	10.6838	5.88311	9.31068	5.55811	8.48176	NONHSAT188485.1	chr20	13167702	13168323	+	SPTLC3	NC_000020.11	13008979	13169103	160125	+	55304	C20orf38,dJ718P11,dJ718P11.1,hLCB2b,LCB2B,LCB3,SPT3,SPTLC2L	serine palmitoyltransferase long chain base subunit 3
NONHSAT188641.1	2.25918	0.0128473	0.0216798	4.79757	5.97337	5.32386	4.72655	4.61486	4.55025	4.6202	6.56889	5.03919	5.92147	6.22645	5.668	40.7577	24.5422	23.1006	21.7115	22.4097	94.6444	31.7164	58.603	72.0047	47.8515	NONHSAT188641.1	chr20	31568101	31569529	+	HM13	NC_000020.11	31514410	31569567	55158	+	81502	H13,IMP1,IMPAS,IMPAS-1,MSTP086,PSENL3,PSL3,SPP,SPPL1	histocompatibility minor 13
NONHSAT189717.1	4.07977	0.0213632	0.0299084	2.18476	4.21324	3.3374	3.25542	0.0172001	0.0315343	0.0581127	4.99726	4.31127	4.49838	2.68163	3.57693	9.47514	8.26511	0.000236629	0	0.00523323	31.1259	18.7743	21.3029	5.26815	10.5374	NONHSAT189717.1	chr20	45252244	45254542	-	SLPI	NC_000020.11	45252239	45254564	2326	-	6590	ALK1,ALP,BLPI,HUSI,HUSI-I,MPI,WAP4,WFDC4	secretory leukocyte peptidase inhibitor
NONHSAT189718.1	2.17371	0.0228011	0.0307815	2.14348	3.26365	3.11544	2.15507	1.23172	1.77589	1.6772	3.8348	3.08282	2.44083	3.46722	3.1358	7.9964	3.30593	1.31086	2.32391	2.04967	13.3618	7.43491	4.34332	9.81322	7.47894	NONHSAT189718.1	chr20	45345114	45345823	-	SDC4	NC_000020.11	45325288	45348424	23137	-	6385	SYND4	syndecan 4
NONHSAT191830.1	5.90314	0.00570027	0.0156138	1.24283	3.80432	0.49595	2.79408	0.0142051	0.259447	0.356253	3.8475	3.47876	3.76023	2.72355	4.59421	0.461005	5.73846	0	0.169861	0.232633	13.4781	10.1054	12.3771	5.46527	22.4748	NONHSAT191830.1	chr21	38960063	38960978	+	LINC01700	NC_000021.9	38974429	38977774	3346	-	101928435	.	long intergenic non-protein coding RNA 1700
NONHSAT192221.1	2.85837	0.0025151	0.0105634	1.81641	3.33161	1.54103	2.62988	1.1203	0.0290983	2.41039	3.80871	3.45792	2.87744	3.06261	3.26779	2.02581	5.00329	1.14127	0	4.09436	13.0982	9.94406	6.24278	7.17544	8.31711	NONHSAT192221.1	chr22	28800688	28801224	+	ZNRF3	NC_000022.11	28800657	29057488	256832	+	84133	BK747E2.3,RNF203	zinc and ring finger 3
NONHSAT192792.1	4.40771	0.00882249	0.0189483	3.98417	6.1242	4.42117	4.98655	3.17528	3.04043	3.1275	6.96895	5.32742	5.99319	6.16502	5.58163	21.3498	29.6109	7.8783	6.96227	7.29778	125.185	38.9559	61.6601	68.9897	45.0382	NONHSAT192792.1	chr22	29340896	29341497	-	AP1B1	NC_000022.11	29327680	29388583	60904	-	162	ADTB1,AP105A,BAM22,CLAPB2	adaptor related protein complex 1 beta 1 subunit
NONHSAT192875.1	2.94555	0.0420686	0.0449207	3.52668	5.08522	4.94387	0.0558288	2.24835	0.0482117	4.32343	3.91067	5.21642	5.84871	4.63454	5.13135	31.0476	0	3.6673	0	18.0833	14.1563	36.0019	55.7152	23.2163	32.7166	NONHSAT192875.1	chr22	36285348	36285649	-	MYH9	NC_000022.11	36281277	36388067	106791	-	4627	BDPLT6,DFNA17,EPSTS,FTNS,MHA,NMHC-II-A,NMMHC-IIA,NMMHCA	myosin heavy chain 9
NONHSAT193938.1	2.0483	0.0136383	0.0224142	2.8781	3.91253	2.49668	3.56954	3.03209	2.27365	2.63864	3.50991	4.2203	3.11783	4.22761	4.15762	4.88303	10.4925	7.05393	3.68936	4.93827	10.4729	17.5575	7.54123	17.3099	16.2189	NONHSAT193938.1	chr3	58132366	58132933	+	FLNB	NC_000003.12	58008400	58172255	163856	+	2317	ABP-278,ABP-280,AOI,FH1,FLN-B,FLN1L,LRS1,SCT,TABP,TAP	filamin B
NONHSAT194327.1	3.51347	0.00718637	0.0176393	2.45445	4.26735	2.81758	3.18545	1.99155	1.87468	1.85371	5.04135	3.54287	3.8225	4.2574	4.20392	6.33267	7.80841	2.91298	2.55713	2.44343	32.136	10.6031	12.9386	17.7088	16.8062	NONHSAT194327.1	chr3	113785167	113815439	+	ATP6V1A	NC_000003.12	113747019	113812058	65040	+	523	ATP6A1,ATP6V1A1,HO68,VA68,Vma1,VPP2	ATPase H+ transporting V1 subunit A
NONHSAT194328.1	3.76054	0.00791129	0.0186904	2.72493	4.63587	3.33617	3.19114	2.00426	2.31365	2.27524	5.43979	3.78302	4.20953	4.58222	4.6255	9.50912	7.82885	2.94488	3.81955	3.60757	42.6873	12.7024	17.2195	22.4135	22.8235	NONHSAT194328.1	chr3	113805487	113810406	+	ATP6V1A	NC_000003.12	113747019	113812058	65040	+	523	ATP6A1,ATP6V1A1,HO68,VA68,Vma1,VPP2	ATPase H+ transporting V1 subunit A
NONHSAT198897.1	4.75511	0.00229465	0.0103259	2.10463	4.35411	1.40701	3.44369	1.61332	1.17885	1.40507	3.9728	3.91744	4.26032	5.05029	4.25891	1.76548	9.54904	2.01062	1.19596	1.52349	14.8033	14.0462	17.8954	31.4642	17.5159	NONHSAT198897.1	chr4	106316569	106327509	+	TBCK	NC_000004.12	106044317	106316704	272388	-	93627	HSPC302,IHPRF3,TBCKL	TBC1 domain containing kinase
NONHSAT200267.1	3.02343	0.00804688	0.0185471	3.3888	4.98499	3.56997	3.03842	3.55976	3.18197	3.51255	5.73104	4.14886	4.55672	4.982	5.01577	11.3802	6.9235	10.6032	7.79843	9.87433	52.4833	16.6538	22.1585	29.852	30.1635	NONHSAT200267.1	chr4	106255746	106256767	-	TBCK	NC_000004.12	106044317	106316704	272388	-	93627	HSPC302,IHPRF3,TBCKL	TBC1 domain containing kinase
NONHSAT203423.1	9.94236	0.00907977	0.0192818	5.63517	8.94876	6.895	6.90439	2.69909	0.603275	0.748031	9.85088	7.77657	8.8283	8.09438	9.22906	123.22	114.531	5.37821	0.461859	0.581149	929.616	217.157	445.771	265.188	575.049	NONHSAT203423.1	chr5	151020607	151028987	+	GPX3	NC_000005.10	151020412	151028993	8582	+	2878	GPx-P,GSHPx-3,GSHPx-P	glutathione peroxidase 3
NONHSAT204185.1	2.98189	0.00266593	0.0104971	5.5562	7.13243	5.47936	6.68744	4.72369	5.37914	4.2886	7.41442	6.3856	7.18386	7.40972	7.04319	45.5605	98.4795	24.9797	39.3367	17.5714	170.899	82.1896	141.947	164.707	125.669	NONHSAT204185.1	chr5	55937773	55939079	-	IL6ST	NC_000005.10	55935095	55994993	59899	-	3572	CD130,CDW130,GP130,IL-6RB	interleukin 6 signal transducer
NONHSAT207309.1	2.89073	0.00309963	0.011266	5.10061	6.63204	5.6505	5.14744	5.26999	4.28287	4.79861	6.52333	6.82724	7.21473	6.137	6.15915	51.4234	33.1726	36.9453	17.8499	25.4617	91.7001	111.986	145.031	67.5452	67.5902	NONHSAT207309.1	chr6	43784549	43786478	+	VEGFA	NC_000006.12	43770209	43786487	16279	+	7422	MVCD1,VEGF,VPF	vascular endothelial growth factor A
NONHSAT213126.1	2.302	0.0119159	0.0210478	8.95866	10.1615	9.39432	9.3632	8.37536	8.51376	8.84108	9.92872	9.17907	10.6307	10.5782	10.0472	701.427	634.091	325.57	353.219	435.309	981.344	575.694	1557.03	1487.58	1013.99	NONHSAT213126.1	chr7	5527162	5528186	-	ACTB	NC_000007.14	5527148	5530601	3454	-	60	BRWS1,PS1TP5BP1	actin beta
NONHSAT216320.1	3.51777	0.0107408	0.0205052	1.48126	3.29592	2.28786	0.723984	1.69503	1.45429	0.532578	3.87587	1.33474	3.31531	3.28261	3.61096	4.05219	0.604868	2.19388	1.67033	0.393051	13.7606	1.51159	8.8295	8.5457	10.868	NONHSAT216320.1	chr8	120034465	120055071	+	DEPTOR	NC_000008.11	119873655	120056202	182548	+	64798	DEP.6,DEPDC6	DEP domain containing MTOR interacting protein
NONHSAT217194.1	2.47759	0.00206722	0.0102817	1.87355	3.18248	2.09649	2.10559	0.0223079	1.8526	2.35448	3.48127	2.81996	2.68932	3.45548	3.28454	3.43816	3.17175	0.00502846	2.51419	3.90438	10.2357	6.03201	5.35795	9.74721	8.43363	NONHSAT217194.1	chr8	70574435	70598001	-	TRAM1	NC_000008.11	70573218	70608459	35242	-	23471	PNAS8,TRAM,TRAMP	translocation associated membrane protein 1
NONHSAT220170.1	9.84227	0.0445747	0.0460362	0.880833	4.17982	2.07636	0.821667	0.069669	0.0298136	0.20412	5.22586	0.343182	4.89579	3.94582	2.75434	3.38215	0.710636	0.0371558	0	0.109253	36.6323	0.263161	28.3977	14.0982	5.51483	NONHSAT220170.1	chr9	125567438	125570164	+	LOC105376272	NC_000009.12	125567579	125573397	5819	+	105376272	.	.
NONHSAT220171.1	5.18603	0.031214	0.0368716	0.837897	3.21253	2.07271	0.753092	0.0110431	0.0206693	0.0327049	4.15126	0.197015	2.76858	3.6557	3.00293	3.34537	0.640558	0	0	0	16.8565	0.142774	5.73045	11.3862	6.78954	NONHSAT220171.1	chr9	125567579	125573024	+	LOC105376272	NC_000009.12	125567579	125573397	5819	+	105376272	.	.
NONHSAT227624.1	4.54118	0.00152511	0.00960821	1.13322	3.31629	0.677235	2.65251	0.0628268	0.0200375	0.0317047	3.9019	3.11691	2.9521	3.11085	3.29334	0.650464	5.12923	0.0358168	0	0	14.0225	7.64528	6.64646	7.48498	8.53789	NONHSAT227624.1	chr1	219434451	219442654	-	LOC102723886	NC_000001.11	219435158	219557324	122167	-	102723886	.	uncharacterized LOC102723886
NONHSAT228696.1	2.65939	0.0180529	0.0264496	5.09992	6.51101	5.8714	5.2068	4.18579	4.74627	4.9524	6.12783	6.50131	6.14308	7.32903	6.00069	60.0685	34.6177	16.8906	25.0039	28.4522	69.4718	89.14	68.4698	155.713	60.4685	NONHSAT228696.1	chr10	3783314	3783583	-	KLF6	NC_000010.11	3775996	3785281	9286	-	1316	BCD1,CBA1,COPEB,CPBP,GBF,PAC1,ST12,ZF9	Kruppel like factor 6
NONHSAT229718.1	2.4918	0.0234856	0.031259	2.0327	3.34988	1.18838	2.18434	3.10705	0.767675	1.72925	3.98431	3.48488	3.42037	3.08315	2.25545	1.37044	3.40332	7.50017	0.655874	2.17085	14.9219	10.1505	9.55864	7.29262	3.60539	NONHSAT229718.1	chr11	32437928	32440072	+	WT1-AS	NC_000011.10	32435518	32458769	23252	+	51352	WIT-1,WIT1,WT1-AS1,WT1AS	WT1 antisense RNA
NONHSAT229864.1	2.13109	0.00527687	0.0148855	6.41654	7.50813	6.95128	6.80728	5.33061	6.21169	6.26698	7.84005	7.73375	7.65292	7.18682	6.922	128.155	107.01	38.5661	70.821	72.2599	229.929	210.778	196.795	140.88	115.339	NONHSAT229864.1	chr11	65422797	65445515	+	NEAT1	NC_000011.10	65422798	65445540	22743	+	283131	LINC00084,NCRNA00084,TncRNA,VINC	nuclear paraspeckle assembly transcript 1 (non-protein coding)
NONHSAT232564.1	2.23193	0.0045829	0.0146808	2.83932	3.99761	3.48561	3.21438	3.10822	1.21003	2.12576	4.04287	3.32653	4.19817	4.03674	4.21601	10.6384	7.98138	7.49278	1.24124	3.15743	15.5944	8.98569	17.0852	15.042	16.9421	NONHSAT232564.1	chr12	59786122	59789838	.	SLC16A7	NC_000012.12	59595934	59789855	193922	+	9194	MCT2	solute carrier family 16 member 7
NONHSAT232721.1	3.18827	0.0116406	0.0207554	1.41967	3.09245	2.46184	1.77441	0.970398	0.45836	0.154068	3.32258	2.12907	3.77127	3.08677	2.61307	4.69044	2.32461	0.93371	0.343574	0.0806786	9.05946	3.35706	12.4958	7.33694	4.93308	NONHSAT232721.1	chr13	40667211	40669123	+	FOXO1	NC_000013.11	40555664	40666597	110934	-	2308	FKH1,FKHR,FOXO1A	forkhead box O1
NONHSAT235355.1	-2.36625	0.0498732	0.0498732	3.81002	2.56741	3.8955	2.00848	3.89248	3.8013	4.48745	3.55697	3.07879	1.50644	0.0337484	2.47356	14.4654	2.87878	13.6311	12.5545	20.4905	10.8545	7.40822	1.79007	0	4.33198	NONHSAT235355.1	chr15	52586314	52586571	-	FAM214A	NC_000015.10	52581321	52709817	128497	-	56204	KIAA1370	family with sequence similarity 214 member A
NONHSAT240462.1	2.00851	0.0248816	0.0322098	2.13987	3.146	3.22052	2.50678	1.20723	0.852935	1.54413	2.8167	2.76069	3.3219	3.40534	3.29895	8.64562	4.51259	1.2746	0.756957	1.78974	6.09133	5.74852	8.86288	9.37683	8.52526	NONHSAT240462.1	chr2	28420308	28421398	+	FOSL2	NC_000002.12	28392759	28417312	24554	+	2355	FRA2	FOS like 2, AP-1 transcription factor subunit
NONHSAT241317.1	4.02564	2.83625e-05	0.00178684	3.09943	5.10864	3.53167	3.99587	2.15805	2.46479	2.41986	4.96146	5.04782	4.88145	5.30119	5.29921	11.0534	14.4201	3.38603	4.34583	4.08412	30.3772	31.9272	28.0153	37.5123	36.9585	NONHSAT241317.1	chr2	191690540	191694771	+	LOC105747689	NC_000002.12	191690181	191710469	20289	+	105747689	.	uncharacterized LOC105747689
NONHSAT241318.1	2.89317	0.00105331	0.00796303	2.50071	4.03336	3.19478	3.36976	1.56494	1.57898	1.51521	4.23543	3.72612	3.88776	3.88785	4.33599	8.50741	9.01882	1.91105	1.8981	1.7235	17.9571	12.1765	13.5886	13.4792	18.532	NONHSAT241318.1	chr2	191695149	191696815	+	LOC105747689	NC_000002.12	191690181	191710469	20289	+	105747689	.	uncharacterized LOC105747689
NONHSAT243271.1	4.26138	0.0102767	0.0200237	2.76213	4.85345	3.43042	2.86366	1.38771	2.92198	2.50203	5.46654	2.92745	5.29821	4.48527	4.95305	10.2269	6.02485	1.57086	6.3512	4.38986	43.5135	6.56971	37.7648	20.8743	28.8818	NONHSAT243271.1	chr20	24931098	24932985	+	LOC105372578	NC_000020.11	24919979	24932985	13007	+	105372578	.	.
NONHSAT243272.1	3.30902	0.015659	0.0248702	1.85486	3.58126	1.32627	2.46349	1.92617	1.72262	1.56656	4.28698	2.17736	2.90839	3.71538	3.92205	1.60438	4.35317	2.7465	2.21209	1.83657	18.6309	3.50369	6.40409	11.8785	13.7072	NONHSAT243272.1	chr20	24931839	24932983	+	LOC105372578	NC_000020.11	24919979	24932985	13007	+	105372578	.	.
NONHSAT244344.1	3.34611	0.0120222	0.0208459	1.32911	3.07159	0.891836	1.92207	0.239934	0.176483	2.20354	3.39996	3.69633	2.30935	2.0534	3.23399	0.919924	2.68383	0.16828	0.108777	3.43434	9.61337	11.9184	3.89106	3.06597	8.13986	NONHSAT244344.1	chr21	44331235	44331660	+	C21orf2	NC_000021.9	44328944	44339417	10474	-	755	LRRC76,YF5/A2	chromosome 21 open reading frame 2
NONHSAT249145.1	12.4068	0.0445317	0.0462444	0.847903	4.48096	1.88574	1.13903	0.0377424	0.0314344	0.0747	3.67591	3.36376	4.56051	3.27874	5.7886	2.84508	1.12857	0.0142799	0	0.0162374	11.8624	9.25063	22.2862	8.49237	52.6812	NONHSAT249145.1	chr5	56124130	56131804	+	LOC101928419	NC_000005.10	56124145	56127275	3131	+	101928419	.	.
NONHSAT251951.1	-2.81382	0.0269578	0.0330846	3.05881	1.56628	3.70747	2.92993	2.21252	3.56716	2.16748	1.69418	1.2798	2.62119	0.0296818	0.977934	12.5489	6.37667	3.56234	10.5396	3.28573	2.26088	1.41579	5.05436	0	0.891096	NONHSAT251951.1	chr6	11222755	11223252	-	NEDD9	NC_000006.12	11183298	11382348	199051	-	4739	CAS-L,CAS2,CASL,CASS2,HEF1	neural precursor cell expressed, developmentally down-regulated 9
NONHSAT255361.1	3.95733	0.00525703	0.0150542	2.99498	4.97951	3.64097	3.25484	2.39394	2.40051	2.86881	5.40789	3.88962	4.4313	5.00101	5.55055	11.9892	8.21802	4.16766	4.11474	5.95507	41.7444	13.7512	20.238	30.285	44.2371	NONHSAT255361.1	chr8	120051476	120052453	+	DEPTOR	NC_000008.11	119873655	120056202	182548	+	64798	DEP.6,DEPDC6	DEP domain containing MTOR interacting protein
NONHSAT258790.1	-7.66623	0.00925517	0.0192223	3.18075	0.242233	3.23817	3.4831	3.92054	0.0303771	3.09713	0	0.892052	0.0170456	0.0259062	0.0402486	8.77516	9.86099	13.9478	0	7.21208	0	0.847076	0	0	0	NONHSAT258790.1	chrX	74242609	74242901	-	FTX	NC_000023.11	74028136	74293574	265439	-	100302692	LINC00182,MIR374AHG,NCRNA00182	FTX transcript, XIST regulator (non-protein coding)
