# Supplementary material for: Expression Profiling of Coding and Noncoding RNAs in the Endometrium of Patients with Endometriosis
Source: Int J Mol Sci. 2024 Oct 1;25(19):10581. doi: 10.3390/ijms251910581 (PMC11476965; doi:10.3390/ijms251910581)
Supplement: Supplementary file 1 [file ijms-25-10581-s001.zip › Table S2.xlsx]

## Sheet: pEMS vs. pCT_BP_DIRECT
Category	Term	Count	%	P Value	Genes	List Total	Pop Hits	Pop Total	Fold Enrichment	Bonferroni	Benjamini	FDR
GOTERM_BP_DIRECT	GO:0007155~cell adhesion	33	9.82143	4.27065e-10	APP, NRP2, ITGB5, LAMA4, ITGB3, COL12A1, CLSTN1, PBXIP1, THBS2, RND3, THBS1, ICAM1, CDH3, ADGRE5, CYP1B1, CCL2, HES1, IGFBP7, EMILIN1, PLXNC1, ENTPD1, TNFRSF12A, DST, PARVA, GRHL2, RHOB, MFAP4, COL5A1, COL6A3, CNTN4, ITGA5, EPHA2, DDR2	311	555	19333	3.69624	1.0446e-06	1.0446e-06	1.02496e-06
GOTERM_BP_DIRECT	GO:0045944~positive regulation of transcription from RNA polymerase II promoter	48	14.2857	1.53098e-08	CSRNP1, APP, EPAS1, PIK3R1, FGF2, HOXD10, LITAF, BACH1, RELB, SERTAD1, ZC3H12A, HES1, IER5, JUNB, TEAD3, KLF10, EGR1, JUN, EGR2, JUND, EGR3, TSTD1, TGFB3, LUM, LIF, MICAL2, FOXJ1, MITF, IGF1, FOS, SUPT5H, GRHL2, PBX1, DCN, KLF2, FOSL2, VEGFA, NFKBIA, FOSL1, NR4A1, SFPQ, NR4A3, IRF1, REL, FOSB, CDH13, NCOA7, ATF3	311	1210	19333	2.46601	3.74471e-05	1.87239e-05	1.83718e-05
GOTERM_BP_DIRECT	GO:0045766~positive regulation of angiogenesis	16	4.7619	6.54949e-08	BTG1, CXCL8, ITGB3, SERPINE1, HSPB1, FGF2, THBS1, RTN4, RHOB, VEGFA, C3, SMOC2, ZC3H12A, KDR, CYP1B1, EMILIN1	311	164	19333	6.06478	0.000160188	5.34002e-05	5.23959e-05
GOTERM_BP_DIRECT	GO:0071356~cellular response to tumor necrosis factor	15	4.46429	1.00024e-07	CXCL8, FOS, THBS1, KLF2, ZFP36L1, ICAM1, AKAP12, NFKBIA, ZFP36, CTSK, ZC3H12A, CYP1B1, CCL2, HES1, GBP1	311	146	19333	6.38671	0.00024463	6.11649e-05	6.00146e-05
GOTERM_BP_DIRECT	GO:0008285~negative regulation of cell proliferation	26	7.7381	1.40239e-07	KANK2, APP, BTG1, CXCL8, FGF2, THBS1, NDRG1, ADAMTS1, PDPN, LMNA, TIMP2, CYP1B1, IGFBP7, RBM5, KLF10, JUN, TGFB3, DUSP1, LIF, P3H2, PODN, FOSL1, IRF1, DLC1, PMP22, CDH13	311	464	19333	3.48333	0.000342965	6.86048e-05	6.73146e-05
GOTERM_BP_DIRECT	GO:0001525~angiogenesis	18	5.35714	7.58804e-07	JUN, NRP2, CXCL8, TNFRSF12A, EPAS1, MMP2, CAV1, SERPINE1, RHOB, VEGFA, SRPX2, CALD1, ZC3H12A, KDR, MMP19, CYP1B1, CCL2, ITGA5	311	253	19333	4.42273	0.00185431	0.000309339	0.000303522
GOTERM_BP_DIRECT	GO:0008360~regulation of cell shape	14	4.16667	1.24665e-06	TPM1, PARVA, RND3, RHOB, ICAM1, VEGFA, PALMD, DLC1, PDPN, CDC42EP3, KDR, CCL2, PLEKHO1, PLXNC1	311	154	19333	5.65127	0.00304467	0.000435617	0.000427424
GOTERM_BP_DIRECT	GO:0043066~negative regulation of apoptotic process	26	7.7381	1.64699e-06	TWIST2, HTR2B, FHL2, HSPB1, PIK3R1, THBS1, NUAK2, PDPN, KDR, PIM1, MCL1, CD74, PLK3, PRNP, EGR3, TSC22D1, DUSP1, ANXA5, PLAUR, MITF, IGF1, VEGFA, AXL, VDAC1, LIMS2, DDR2	311	530	19333	3.04955	0.00402044	0.000503568	0.000494098
GOTERM_BP_DIRECT	GO:0016477~cell migration	18	5.35714	1.95492e-06	BTG1, ITGB5, ITGB3, SDC3, TNFAIP3, PBXIP1, RND3, THBS1, RHOB, CORO1C, LIMA1, COL5A1, AXL, PDPN, KDR, EMILIN1, HES1, EPHA2	311	271	19333	4.12897	0.00477031	0.000531303	0.000521311
GOTERM_BP_DIRECT	GO:0006357~regulation of transcription from RNA polymerase II promoter	54	16.0714	2.9284e-06	ZNF331, CSRNP1, APP, ZBTB21, JMJD1C, PRDM1, LITAF, BACH1, CHD1, HOXA11, ZNF888, CCNL1, JUNB, TEAD3, KLF10, TSC22D1, ARID5B, MITF, FOS, PHF20L1, IRF1, NCOA7, ATF3, VGLL3, ZNF552, CREB5, EPAS1, DLX6, TWIST2, HOXD10, RELB, HES1, HES4, EGR1, JUN, EGR2, JUND, EGR3, IRF2BP2, FOXJ1, ELP3, SUPT5H, GRHL2, PBX1, KLF2, FOSL2, VEGFA, FOSL1, NR4A1, NR4A3, BHLHE40, REL, FOSB, PAM	311	1723	19333	1.94826	0.00713729	0.000716287	0.000702816
GOTERM_BP_DIRECT	GO:0001938~positive regulation of endothelial cell proliferation	10	2.97619	3.86989e-06	NR4A1, NRP2, JUN, EGR3, ITGB3, HTR2B, KDR, CDH13, FGF2, VEGFA	311	77	19333	8.07325	0.0094211	0.000860522	0.000844339
GOTERM_BP_DIRECT	GO:0030335~positive regulation of cell migration	17	5.05952	6.08602e-06	CSF1, MMP2, CAV1, TWIST2, ELP3, PIK3R1, IGF1, THBS1, VEGFA, PLAU, PDPN, MYADM, KDR, CDH13, ITGA5, HBEGF, EPHA2	311	264	19333	4.00298	0.0147762	0.00124053	0.0012172
GOTERM_BP_DIRECT	GO:0009612~response to mechanical stimulus	9	2.67857	1.14552e-05	FOSL1, JUN, JUND, CSF1, MMP2, CAPN2, FOSB, THBS1, DCN	311	67	19333	8.35039	0.0276306	0.00215534	0.0021148
GOTERM_BP_DIRECT	GO:0010595~positive regulation of endothelial cell migration	9	2.67857	1.28037e-05	SMOC2, NRP2, ITGB3, ZC3H12A, KDR, THBS1, FGF2, RHOB, VEGFA	311	68	19333	8.22759	0.0308328	0.0021805	0.0021395
GOTERM_BP_DIRECT	GO:0042127~regulation of cell proliferation	13	3.86905	1.39379e-05	JUN, JUND, TGFB3, MITF, PRDM1, CLU, NDRG1, PTGS1, NFKBIA, PLAU, EMILIN1, IER5, JUNB	311	164	19333	4.92763	0.0335177	0.0021805	0.0021395
GOTERM_BP_DIRECT	GO:0010628~positive regulation of gene expression	24	7.14286	1.42633e-05	EGR1, CD74, APP, CXCL8, CSF1, ITGB3, CAV1, LIF, FBLN1, MITF, IGF1, PRDM1, CLU, FGF2, RELB, VEGFA, CDH3, LMNA, ZC3H12A, EMILIN1, HES1, PKP3, ATF3, LIMS1	311	525	19333	2.84178	0.0342867	0.0021805	0.0021395
GOTERM_BP_DIRECT	GO:0034097~response to cytokine	8	2.38095	1.61057e-05	FOSL1, JUN, TIMP2, REL, FOS, SKIL, RELB, MCL1	311	51	19333	9.75121	0.0386291	0.00231733	0.00227375
GOTERM_BP_DIRECT	GO:0043491~protein kinase B signaling	8	2.38095	1.83579e-05	PLK3, AXL, KDR, CCL2, IGF1, FGF2, EPHA2, ZFP36L1	311	52	19333	9.56369	0.0439105	0.00249463	0.00244772
GOTERM_BP_DIRECT	GO:0070374~positive regulation of ERK1 and ERK2 cascade	15	4.46429	2.10746e-05	CD74, APP, JUN, LRP1, ITGB3, HTR2B, IGF1, FGF2, ICAM1, VEGFA, AKAP12, GPR183, KDR, CCL2, DDR2	311	229	19333	4.07188	0.050243	0.00271308	0.00266206
GOTERM_BP_DIRECT	GO:0043065~positive regulation of apoptotic process	18	5.35714	2.82222e-05	APP, JUN, TNFRSF12A, GADD45B, TGFB3, DUSP1, DCUN1D3, MMP2, HTRA1, CLU, RHOB, FOSL1, NR4A1, CYP1B1, EMILIN1, PHLDA1, RBM5, MCL1	311	332	19333	3.37034	0.0667035	0.00345157	0.00338666
GOTERM_BP_DIRECT	GO:0048146~positive regulation of fibroblast proliferation	8	2.38095	3.80052e-05	CD74, JUN, ITGB3, LIF, FBLN1, IGF1, FOSL2, DDR2	311	58	19333	8.57434	0.0887722	0.0044267	0.00434345
GOTERM_BP_DIRECT	GO:0042060~wound healing	10	2.97619	4.18452e-05	EXT1, MACF1, CDH3, DST, TGFB3, ITGB3, TPM1, IGF1, FGF2, DCN	311	103	19333	6.03534	0.0972915	0.00465243	0.00456494
GOTERM_BP_DIRECT	GO:0030316~osteoclast differentiation	7	2.08333	4.53925e-05	CSF1, GPR183, MITF, FOS, PIK3R1, JUNB, EPHA2	311	41	19333	10.6134	0.10509	0.0048274	0.00473661
GOTERM_BP_DIRECT	GO:0007566~embryo implantation	7	2.08333	5.22503e-05	VMP1, MMP2, ITGB3, LIF, FBLN1, IGFBP7, RECK	311	42	19333	10.3607	0.119977	0.00532518	0.00522503
GOTERM_BP_DIRECT	GO:1901216~positive regulation of neuron death	7	2.08333	5.99121e-05	PRNP, EGR1, APP, CAPN2, FOS, CLU, DDR2	311	43	19333	10.1197	0.136317	0.0058618	0.00575156
GOTERM_BP_DIRECT	GO:0071347~cellular response to interleukin-1	9	2.67857	9.90134e-05	AKAP12, CXCL8, MMP2, ZC3H12A, CCL2, HES1, GBP1, KLF2, ICAM1	311	90	19333	6.2164	0.2151	0.00931487	0.00913969
GOTERM_BP_DIRECT	GO:0048661~positive regulation of smooth muscle cell proliferation	8	2.38095	0.000128612	NR4A3, MMP2, ITGB3, CDH13, IGF1, THBS1, FGF2, HBEGF	311	70	19333	7.10446	0.269922	0.0115253	0.0113086
GOTERM_BP_DIRECT	GO:0006915~apoptotic process	24	7.14286	0.000131934	KANK2, SRGN, PPP1R15A, CSRNP1, PLK3, JUN, TNFRSF12A, GADD45B, TNFAIP3, RTN4, RHOB, ZFP36L1, NFKBIA, NR4A1, NUAK2, IRF1, DLC1, ZC3H12A, PIM1, VDAC1, PHLDA1, RNF152, RBM5, MCL1	311	607	19333	2.45788	0.275831	0.0115253	0.0113086
GOTERM_BP_DIRECT	GO:0044344~cellular response to fibroblast growth factor stimulus	6	1.78571	0.000168504	NR4A1, ZFP36, EGR3, CXCL8, CCL2, ZFP36L1	311	33	19333	11.3025	0.337805	0.0142124	0.0139451
GOTERM_BP_DIRECT	GO:1904707~positive regulation of vascular smooth muscle cell proliferation	7	2.08333	0.000267987	JUN, NR4A3, ADAMTS1, MMP2, IGF1, FGF2, DDR2	311	56	19333	7.7705	0.480862	0.0218499	0.021439
GOTERM_BP_DIRECT	GO:0032570~response to progesterone	6	1.78571	0.00029368	FOSL1, TGFB3, CAV1, FOSB, FOS, THBS1	311	37	19333	10.0806	0.512492	0.0227275	0.0223
GOTERM_BP_DIRECT	GO:0071222~cellular response to lipopolysaccharide	12	3.57143	0.000297334	ZFP36, CXCL8, AXL, ZC3H12A, SERPINE1, PDE4B, CAPN2, TNFAIP3, CCL2, B2M, LITAF, ICAM1	311	193	19333	3.86512	0.51683	0.0227275	0.0223
GOTERM_BP_DIRECT	GO:0002042~cell migration involved in sprouting angiogenesis	5	1.4881	0.000312815	NR4A1, EGR3, KDR, FGF2, VEGFA	311	21	19333	14.8009	0.534789	0.0229685	0.0225365
GOTERM_BP_DIRECT	GO:1900027~regulation of ruffle assembly	4	1.19048	0.000319268	SH3YL1, CAV1, CORO1C, ICAM1	311	9	19333	27.6284	0.542077	0.0229685	0.0225365
GOTERM_BP_DIRECT	GO:0030198~extracellular matrix organization	11	3.27381	0.000340251	SMOC2, APP, COL5A1, COL4A1, ADAMTS1, MMP2, MMP19, FBLN1, OLFML2A, RECK, MMP10	311	165	19333	4.14427	0.564994	0.0237787	0.0233315
GOTERM_BP_DIRECT	GO:0030199~collagen fibril organization	7	2.08333	0.000391665	EXT1, COL5A1, LUM, COL12A1, CYP1B1, FMOD, DDR2	311	60	19333	7.25247	0.616418	0.0266115	0.026111
GOTERM_BP_DIRECT	GO:0033627~cell adhesion mediated by integrin	6	1.78571	0.000426264	EXT1, ITGB5, ITGB3, EMILIN1, ITGA5, ICAM1	311	40	19333	9.3246	0.647556	0.0277865	0.0272639
GOTERM_BP_DIRECT	GO:0032868~response to insulin	8	2.38095	0.000431679	EGR1, HSD11B2, EGR2, CTSK, TWIST2, FOS, SRSF6, ICAM1	311	85	19333	5.85073	0.652195	0.0277865	0.0272639
GOTERM_BP_DIRECT	GO:0071456~cellular response to hypoxia	10	2.97619	0.000509054	JUND, EPAS1, LMNA, FOS, NDRG1, RTN4, ZFP36L1, ICAM1, DDR2, VEGFA	311	143	19333	4.34713	0.712192	0.0312262	0.0306389
GOTERM_BP_DIRECT	GO:0001570~vasculogenesis	7	2.08333	0.000510649	TIPARP, CAV1, KDR, JUNB, EPHA2, ZFP36L1, VEGFA	311	63	19333	6.90711	0.713314	0.0312262	0.0306389
GOTERM_BP_DIRECT	GO:0045657~positive regulation of monocyte differentiation	4	1.19048	0.000612355	CD74, JUN, CSF1, ZFP36L1	311	11	19333	22.6051	0.776486	0.0365322	0.0358452
GOTERM_BP_DIRECT	GO:0060021~palate development	7	2.08333	0.000656016	CSRNP1, BNC2, TIPARP, INSIG1, DLX6, ARID5B, DHRS3	311	66	19333	6.59315	0.799139	0.0382051	0.0374867
GOTERM_BP_DIRECT	GO:0001666~response to hypoxia	11	3.27381	0.000766332	EGR1, HSD11B2, PLAU, EPAS1, TGFB3, MMP2, CAV1, CAPN2, THBS1, PAM, VEGFA	311	183	19333	3.73663	0.846671	0.0435918	0.042772
GOTERM_BP_DIRECT	GO:0050731~positive regulation of peptidyl-tyrosine phosphorylation	8	2.38095	0.000843666	PRNP, CD74, ITGB3, LIF, IGF1, ITGA5, ICAM1, VEGFA	311	95	19333	5.23486	0.873116	0.0469002	0.0460181
GOTERM_BP_DIRECT	GO:0007565~female pregnancy	8	2.38095	0.000897759	FOSL1, HSD11B2, TGFB3, CAPN2, FOSB, FOS, ITGA5, TEAD3	311	96	19333	5.18033	0.888853	0.0471978	0.0463102
GOTERM_BP_DIRECT	GO:0030336~negative regulation of cell migration	11	3.27381	0.000904509	CD74, DLC1, TPM1, DPYSL3, SERPINE1, CYP1B1, EMILIN1, MITF, PODN, RECK, RHOB	311	187	19333	3.65671	0.890675	0.0471978	0.0463102
GOTERM_BP_DIRECT	GO:0051591~response to cAMP	6	1.78571	0.000906908	FOSL1, JUN, DUSP1, FOSB, MMP19, FOS	311	47	19333	7.93583	0.891315	0.0471978	0.0463102
GOTERM_BP_DIRECT	GO:0001523~retinoid metabolic process	5	1.4881	0.000979703	LRP1, ADH1B, RDH10, RARRES2, DHRS3	311	28	19333	11.1007	0.909057	0.0498439	0.0489065
GOTERM_BP_DIRECT	GO:0000122~negative regulation of transcription from RNA polymerase II promoter	30	8.92857	0.000998508	KANK2, APP, FHL2, ZBTB21, AEBP1, PRDM1, BACH1, ZFP36, HES1, SKIL, KLF10, EGR1, PLK3, JUN, JUND, CAV1, IRF2BP2, ARID5B, FOXJ1, MITF, SUPT5H, KLF2, VEGFA, SFPQ, NR4A3, BHLHE40, HNRNPA2B1, FOSB, PKIG, ATF3	311	973	19333	1.91667	0.91315	0.0498439	0.0489065
GOTERM_BP_DIRECT	GO:0098609~cell-cell adhesion	11	3.27381	0.00106305	TMEM47, VMP1, SRPX2, CDH3, PDPN, PKP3, ITGA5, LIMS2, CNN3, LIMS1, ICAM1	311	191	19333	3.58012	0.925845	0.0520043	0.0510263
GOTERM_BP_DIRECT	GO:0042542~response to hydrogen peroxide	6	1.78571	0.00156911	FOSL1, PPP1R15B, JUN, DUSP1, MMP2, CAPN2	311	53	19333	7.03743	0.978529	0.0752558	0.0738405
GOTERM_BP_DIRECT	GO:0060325~face morphogenesis	5	1.4881	0.00163621	CSRNP1, TGFB3, TIPARP, MMP2, ARID5B	311	32	19333	9.71312	0.981784	0.0769648	0.0755173
GOTERM_BP_DIRECT	GO:0002040~sprouting angiogenesis	5	1.4881	0.00183865	CDH13, PARVA, THBS1, RECK, VEGFA	311	33	19333	9.41879	0.988907	0.0828605	0.0813022
GOTERM_BP_DIRECT	GO:0070371~ERK1 and ERK2 cascade	6	1.78571	0.00185332	DUSP5, HTR2B, KDR, IGF1, FGF2, ZFP36L1	311	55	19333	6.78153	0.989299	0.0828605	0.0813022
GOTERM_BP_DIRECT	GO:0010629~negative regulation of gene expression	14	4.16667	0.00186318	APP, CXCL8, LRP1, TIPARP, IGF1, PRDM1, FGF2, VEGFA, ZC3H12A, MYADM, REL, KDR, EMILIN1, HES1	311	316	19333	2.7541	0.989554	0.0828605	0.0813022
GOTERM_BP_DIRECT	GO:0030334~regulation of cell migration	8	2.38095	0.0019829	MACF1, LAMA4, LMNA, DPYSL3, PLXNC1, FGF2, RTN4, RHOB	311	110	19333	4.52102	0.992211	0.0866104	0.0849816
GOTERM_BP_DIRECT	GO:0048008~platelet-derived growth factor receptor signaling pathway	5	1.4881	0.00205781	CSRNP1, NR4A3, TIPARP, ITGB3, ARID5B	311	34	19333	9.14176	0.993517	0.0867827	0.0851506
GOTERM_BP_DIRECT	GO:0035924~cellular response to vascular endothelial growth factor stimulus	5	1.4881	0.00205781	NR4A1, EGR3, KDR, HSPB1, VEGFA	311	34	19333	9.14176	0.993517	0.0867827	0.0851506
GOTERM_BP_DIRECT	GO:0051726~regulation of cell cycle	14	4.16667	0.00231105	PPP1R15A, PRNP, JUN, JUND, CXCL8, GADD45B, DUSP1, FGF2, THBS1, IRF1, PLCB1, CCNL1, SKIL, JUNB	311	324	19333	2.6861	0.996515	0.0957996	0.093998
GOTERM_BP_DIRECT	GO:0030278~regulation of ossification	4	1.19048	0.00234995	EGR2, CSF1, DHRS3, PBX1	311	17	19333	14.6268	0.996832	0.0957996	0.093998
GOTERM_BP_DIRECT	GO:0038033~positive regulation of endothelial cell chemotaxis by VEGF-activated vascular endothelial growth factor receptor signaling pathway	3	0.892857	0.00248227	KDR, HSPB1, VEGFA	311	5	19333	37.2984	0.99771	0.099535	0.0976631
GOTERM_BP_DIRECT	GO:0051895~negative regulation of focal adhesion assembly	4	1.19048	0.00278672	LRP1, DLC1, THBS1, CORO1C	311	18	19333	13.8142	0.998915	0.10994	0.107873
GOTERM_BP_DIRECT	GO:0007596~blood coagulation	7	2.08333	0.00291926	ENTPD1, PLAU, ITGB3, PROS1, ANXA5, PLAUR, JMJD1C	311	88	19333	4.94486	0.999216	0.113342	0.11121
GOTERM_BP_DIRECT	GO:0035264~multicellular organism growth	7	2.08333	0.00308904	EXT1, SELENOM, ARID5B, GRHL2, SLC25A25, KLF2, ZFP36L1	311	89	19333	4.8893	0.999483	0.118059	0.115839
GOTERM_BP_DIRECT	GO:0007612~learning	6	1.78571	0.00314804	FOSL1, APP, JUN, SYT11, VDAC1, PLCB1	311	62	19333	6.01587	0.999553	0.118463	0.116235
GOTERM_BP_DIRECT	GO:2000573~positive regulation of DNA biosynthetic process	4	1.19048	0.00327027	SMOC2, CYP1B1, FGF2, VEGFA	311	19	19333	13.0872	0.999669	0.121198	0.118919
GOTERM_BP_DIRECT	GO:0006979~response to oxidative stress	8	2.38095	0.0033915	RCAN1, PRNP, APP, SCARA3, BTG1, RBPMS, NCOA7, PTGS1	311	121	19333	4.11002	0.999754	0.123815	0.121487
GOTERM_BP_DIRECT	GO:0061041~regulation of wound healing	3	0.892857	0.00368401	TNFRSF12A, PLAU, SRSF6	311	6	19333	31.082	0.99988	0.132516	0.130024
GOTERM_BP_DIRECT	GO:0035994~response to muscle stretch	4	1.19048	0.00380212	NFKBIA, JUN, FOS, DDR2	311	20	19333	12.4328	0.99991	0.134274	0.131749
GOTERM_BP_DIRECT	GO:0071277~cellular response to calcium ion	7	2.08333	0.00384267	ITPKB, JUN, JUND, SYT11, FOSB, FOS, JUNB	311	93	19333	4.67901	0.999919	0.134274	0.131749
GOTERM_BP_DIRECT	GO:0030855~epithelial cell differentiation	7	2.08333	0.00405065	TAGLN, COL4A1, DLX6, TPP1, VDAC1, CNN3, VEGFA	311	94	19333	4.62923	0.999951	0.139548	0.136924
GOTERM_BP_DIRECT	GO:0030574~collagen catabolic process	5	1.4881	0.00411633	CTSL, MMP2, CTSK, MMP19, MMP10	311	41	19333	7.58097	0.999958	0.139841	0.137211
GOTERM_BP_DIRECT	GO:0007165~signal transduction	34	10.119	0.0041903	CXCL8, EPAS1, RASL11A, PIK3R1, OLFML2A, FGF2, NDRG1, CORO1C, C3, AKAP12, PLAU, RGS1, PDE4B, SH3BP5, CCL2, ANXA5, PLAUR, IGF1, GEM, EXT1, ITPKB, NR4A1, NR4A3, GPRC5A, AXL, DLC1, CDC42EP3, PLCB1, PKIG, PPP1R12B, NBL1, PPP1R12C, HBEGF, DDR2	311	1268	19333	1.66686	0.999965	0.140404	0.137763
GOTERM_BP_DIRECT	GO:0007568~aging	10	2.97619	0.00433696	JUN, JUND, LRP1, TGFB3, MMP2, TIMP2, FOS, FGF2, LITAF, DCN	311	195	19333	3.1879	0.999976	0.141085	0.138432
GOTERM_BP_DIRECT	GO:0043410~positive regulation of MAPK cascade	9	2.67857	0.00435688	CD74, APP, TGFB3, TIMP2, LIF, KDR, IGF1, FGF2, VEGFA	311	160	19333	3.49672	0.999977	0.141085	0.138432
GOTERM_BP_DIRECT	GO:0030111~regulation of Wnt signaling pathway	4	1.19048	0.00438367	APP, MDFIC, GSKIP, CMAHP	311	21	19333	11.8408	0.999978	0.141085	0.138432
GOTERM_BP_DIRECT	GO:0051897~positive regulation of protein kinase B signaling	8	2.38095	0.00482033	APP, AXL, IGF1, THBS1, FGF2, RTN4, VEGFA, HBEGF	311	129	19333	3.85513	0.999993	0.153124	0.150244
GOTERM_BP_DIRECT	GO:2000144~positive regulation of DNA-templated transcription, initiation	3	0.892857	0.00510312	FOSL1, JUN, MITF	311	7	19333	26.6417	0.999996	0.160029	0.157019
GOTERM_BP_DIRECT	GO:0014070~response to organic cyclic compound	6	1.78571	0.00530896	JUND, CSF1, LUM, CTSK, TWIST2, HES1	311	70	19333	5.32834	0.999998	0.162504	0.159448
GOTERM_BP_DIRECT	GO:0001541~ovarian follicle development	5	1.4881	0.00531492	MMP2, KDR, MMP19, ICAM1, VEGFA	311	44	19333	7.06409	0.999998	0.162504	0.159448
GOTERM_BP_DIRECT	GO:0048260~positive regulation of receptor-mediated endocytosis	4	1.19048	0.00570096	C3, SERPINE1, B2M, CLU	311	23	19333	10.8111	0.999999	0.171437	0.168213
GOTERM_BP_DIRECT	GO:0007517~muscle organ development	7	2.08333	0.00574728	TAGLN, SMTN, EGR3, LMNA, COL6A3, IGF1, HBEGF	311	101	19333	4.3084	0.999999	0.171437	0.168213
GOTERM_BP_DIRECT	GO:0050679~positive regulation of epithelial cell proliferation	6	1.78571	0.00598091	NR4A3, DLX6, HTRA1, IGF1, FGF2, VEGFA	311	72	19333	5.18033	1	0.173417	0.170155
GOTERM_BP_DIRECT	GO:0007623~circadian rhythm	6	1.78571	0.00598091	KLF10, JUN, EGR3, JUND, HOMER1, BHLHE40	311	72	19333	5.18033	1	0.173417	0.170155
GOTERM_BP_DIRECT	GO:0046718~viral entry into host cell	7	2.08333	0.00602634	ITGB5, CTSL, AXL, ITGB3, ITGA5, EPHA2, ICAM1	311	102	19333	4.26616	1	0.173417	0.170155
GOTERM_BP_DIRECT	GO:0006955~immune response	17	5.05952	0.00614002	IFITM3, CD74, CXCL8, LIF, PIK3R1, THBS1, GEM, C3, ADGRE5, IGKC, CTSL, RGS1, CTSK, GPR183, CCL2, IGLC1, B2M	311	492	19333	2.14794	1	0.174634	0.171349
GOTERM_BP_DIRECT	GO:0022617~extracellular matrix disassembly	5	1.4881	0.0062316	MMP2, CTSK, MMP19, PBXIP1, MMP10	311	46	19333	6.75696	1	0.175201	0.171906
GOTERM_BP_DIRECT	GO:0051247~positive regulation of protein metabolic process	4	1.19048	0.00643899	NFKBIA, APP, CSF1, KLF2	311	24	19333	10.3607	1	0.178975	0.175609
GOTERM_BP_DIRECT	GO:1904646~cellular response to beta-amyloid	5	1.4881	0.00672692	PRNP, APP, LRP1, IGF1, ICAM1	311	47	19333	6.61319	1	0.18096	0.177557
GOTERM_BP_DIRECT	GO:0010837~regulation of keratinocyte proliferation	3	0.892857	0.00673236	ZFP36, SRSF6, ZFP36L1	311	8	19333	23.3115	1	0.18096	0.177557
GOTERM_BP_DIRECT	GO:0010757~negative regulation of plasminogen activation	3	0.892857	0.00673236	PLAU, SERPINE1, THBS1	311	8	19333	23.3115	1	0.18096	0.177557
GOTERM_BP_DIRECT	GO:0007015~actin filament organization	8	2.38095	0.00692389	TPM4, MPRIP, TPM2, TPM1, LMOD1, RND3, CORO1C, RHOB	311	138	19333	3.60371	1	0.184085	0.180623
GOTERM_BP_DIRECT	GO:0006954~inflammatory response	15	4.46429	0.0070987	CXCL8, CSF1, RARRES2, TNFAIP3, FOS, THBS1, PTGS1, RELB, C3, ADGRE5, AXL, ZC3H12A, REL, CCL2, EPHA2	311	413	19333	2.25777	1	0.186703	0.183192
GOTERM_BP_DIRECT	GO:0035914~skeletal muscle cell differentiation	5	1.4881	0.00724761	EGR1, NR4A1, EGR2, FOS, ATF3	311	48	19333	6.47542	1	0.188592	0.185045
GOTERM_BP_DIRECT	GO:0006508~proteolysis	15	4.46429	0.0078363	CPA3, CFH, C1S, MMP2, HTRA1, PRSS23, ASRGL1, MMP10, ADAMTS1, CTSL, PLAU, CTSK, CAPN2, MMP19, TPP1	311	418	19333	2.23077	1	0.201764	0.19797
GOTERM_BP_DIRECT	GO:0042493~response to drug	12	3.57143	0.00794993	FOSL1, HSD11B2, JUN, CDH3, TIMP2, HTR2B, FOSB, FOS, THBS1, B2M, PAM, ICAM1	311	293	19333	2.54597	1	0.202558	0.198748
GOTERM_BP_DIRECT	GO:0030325~adrenal gland development	4	1.19048	0.00807884	CYP1B1, ARID5B, PBX1, DKK3	311	26	19333	9.56369	1	0.20339	0.199565
GOTERM_BP_DIRECT	GO:0060548~negative regulation of cell death	6	1.78571	0.00835268	ITGB3, CHMP1B, HTR2B, SRSF6, CLU, FGF2	311	78	19333	4.78185	1	0.20339	0.199565
GOTERM_BP_DIRECT	GO:0043536~positive regulation of blood vessel endothelial cell migration	5	1.4881	0.00836722	KDR, HSPB1, THBS1, FGF2, VEGFA	311	50	19333	6.2164	1	0.20339	0.199565
GOTERM_BP_DIRECT	GO:1902949~positive regulation of tau-protein kinase activity	3	0.892857	0.00856467	EGR1, APP, CLU	311	9	19333	20.7213	1	0.20339	0.199565
GOTERM_BP_DIRECT	GO:0035767~endothelial cell chemotaxis	3	0.892857	0.00856467	NR4A1, EGR3, VEGFA	311	9	19333	20.7213	1	0.20339	0.199565
GOTERM_BP_DIRECT	GO:0003416~endochondral bone growth	3	0.892857	0.00856467	EXT1, BNC2, DDR2	311	9	19333	20.7213	1	0.20339	0.199565
GOTERM_BP_DIRECT	GO:0001542~ovulation from ovarian follicle	3	0.892857	0.00856467	ADAMTS1, MMP2, MMP19	311	9	19333	20.7213	1	0.20339	0.199565
GOTERM_BP_DIRECT	GO:0030036~actin cytoskeleton organization	9	2.67857	0.0089725	SMTN, NUAK2, DLC1, FOXJ1, SPTAN1, RND3, EHBP1, PDLIM7, CORO1C	311	181	19333	3.09103	1	0.211026	0.207058
GOTERM_BP_DIRECT	GO:0010951~negative regulation of endopeptidase activity	8	2.38095	0.00930738	C3, PRNP, APP, PROS1, SERPINE1, TIMP2, COL6A3, SERPINB6	311	146	19333	3.40625	1	0.216818	0.21274
GOTERM_BP_DIRECT	GO:0007162~negative regulation of cell adhesion	5	1.4881	0.00959441	DUSP1, MMP2, CDH13, FBLN1, PLXNC1	311	52	19333	5.97731	1	0.219326	0.215202
GOTERM_BP_DIRECT	GO:1902895~positive regulation of pri-miRNA transcription from RNA polymerase II promoter	5	1.4881	0.00959441	FOSL1, EGR1, JUN, FOS, FGF2	311	52	19333	5.97731	1	0.219326	0.215202
GOTERM_BP_DIRECT	GO:0032703~negative regulation of interleukin-2 production	4	1.19048	0.00994272	PRNP, ZFP36, TNFAIP3, GBP1	311	28	19333	8.88057	1	0.223118	0.218922
GOTERM_BP_DIRECT	GO:1902042~negative regulation of extrinsic apoptotic signaling pathway via death domain receptors	4	1.19048	0.00994272	ITPRIP, SERPINE1, TNFAIP3, ICAM1	311	28	19333	8.88057	1	0.223118	0.218922
GOTERM_BP_DIRECT	GO:0008283~cell proliferation	9	2.67857	0.0101326	CD74, JUN, BTG1, LRP1, TACC1, IGF1, YPEL5, GRHL2, ZFP36L1	311	185	19333	3.02419	1	0.225312	0.221075
GOTERM_BP_DIRECT	GO:0032956~regulation of actin cytoskeleton organization	6	1.78571	0.0102542	LRP1, ITGB3, DLC1, RND3, PAM, RHOB	311	82	19333	4.54858	1	0.225962	0.221713
GOTERM_BP_DIRECT	GO:2001028~positive regulation of endothelial cell chemotaxis	3	0.892857	0.0105932	SMOC2, HSPB1, FGF2	311	10	19333	18.6492	1	0.2293	0.224988
GOTERM_BP_DIRECT	GO:0090647~modulation of age-related behavioral decline	3	0.892857	0.0105932	PRNP, APP, B2M	311	10	19333	18.6492	1	0.2293	0.224988
GOTERM_BP_DIRECT	GO:0001933~negative regulation of protein phosphorylation	6	1.78571	0.0107723	PRNP, PPP1R15B, ZC3H12A, MYADM, FBLN1, CORO1C	311	83	19333	4.49378	1	0.231115	0.226768
GOTERM_BP_DIRECT	GO:1904754~positive regulation of vascular associated smooth muscle cell migration	4	1.19048	0.0109605	NR4A3, LRP1, ADAMTS1, DDR2	311	29	19333	8.57434	1	0.231115	0.226768
GOTERM_BP_DIRECT	GO:1902430~negative regulation of beta-amyloid formation	4	1.19048	0.0109605	PRNP, IGF1, CLU, RTN4	311	29	19333	8.57434	1	0.231115	0.226768
GOTERM_BP_DIRECT	GO:0032870~cellular response to hormone stimulus	4	1.19048	0.0120362	DUSP1, FOSB, IGFBP7, FOS	311	30	19333	8.28853	1	0.251629	0.246897
GOTERM_BP_DIRECT	GO:0045600~positive regulation of fat cell differentiation	5	1.4881	0.0123863	CCDC71L, ZFP36, RARRES2, ZC3H12A, ZFP36L1	311	56	19333	5.55036	1	0.256754	0.251925
GOTERM_BP_DIRECT	GO:0002237~response to molecule of bacterial origin	3	0.892857	0.0128111	CXCL8, TNFAIP3, B2M	311	11	19333	16.9538	1	0.263328	0.258376
GOTERM_BP_DIRECT	GO:0035987~endodermal cell differentiation	4	1.19048	0.0131705	ITGB5, MMP2, COL12A1, ITGA5	311	31	19333	8.02116	1	0.264785	0.259806
GOTERM_BP_DIRECT	GO:0009314~response to radiation	4	1.19048	0.0131705	PLK3, JUN, ITGB3, PRDM1	311	31	19333	8.02116	1	0.264785	0.259806
GOTERM_BP_DIRECT	GO:0045893~positive regulation of transcription, DNA-templated	21	6.25	0.0132068	EGR1, CD74, EGR2, JUN, RBPMS, TGFB3, ARID5B, PBXIP1, MITF, FOS, IGF1, FGF2, KLF2, HOXA11, MDFIC, IRF1, PIM1, REL, TACC1, PLCB1, CREB5	311	724	19333	1.8031	1	0.264785	0.259806
GOTERM_BP_DIRECT	GO:0070373~negative regulation of ERK1 and ERK2 cascade	6	1.78571	0.0136318	DUSP1, LIF, FBLN1, EMILIN1, GBP1, ATF3	311	88	19333	4.23845	1	0.270959	0.265863
GOTERM_BP_DIRECT	GO:0032496~response to lipopolysaccharide	8	2.38095	0.0139372	AKAP12, NR4A1, JUN, JUND, CSF1, FOS, TRIB1, DCN	311	158	19333	3.14754	1	0.270959	0.265863
GOTERM_BP_DIRECT	GO:0014823~response to activity	5	1.4881	0.0139578	MMP2, ITGB3, RARRES2, FOS, SLC25A25	311	58	19333	5.35896	1	0.270959	0.265863
GOTERM_BP_DIRECT	GO:0034446~substrate adhesion-dependent cell spreading	5	1.4881	0.0139578	AXL, ITGB3, PARVA, PIK3R1, ANTXR1	311	58	19333	5.35896	1	0.270959	0.265863
GOTERM_BP_DIRECT	GO:0006935~chemotaxis	7	2.08333	0.0144253	FOSL1, CXCL8, PLAU, RARRES2, PLAUR, CCL2, FGF2	311	123	19333	3.53779	1	0.277828	0.272603
GOTERM_BP_DIRECT	GO:0048711~positive regulation of astrocyte differentiation	3	0.892857	0.015212	CLCF1, LIF, HES1	311	12	19333	15.541	1	0.286219	0.280837
GOTERM_BP_DIRECT	GO:0050927~positive regulation of positive chemotaxis	3	0.892857	0.015212	KDR, CDH13, VEGFA	311	12	19333	15.541	1	0.286219	0.280837
GOTERM_BP_DIRECT	GO:0048251~elastic fiber assembly	3	0.892857	0.015212	MFAP4, EMILIN1, FBLN5	311	12	19333	15.541	1	0.286219	0.280837
GOTERM_BP_DIRECT	GO:0000086~G2/M transition of mitotic cell cycle	5	1.4881	0.0156503	PLK3, APP, PLCB1, FBXL7, PBX1	311	60	19333	5.18033	1	0.292219	0.286724
GOTERM_BP_DIRECT	GO:0009410~response to xenobiotic stimulus	10	2.97619	0.0164999	FOSL1, HSD11B2, JUN, CDH3, MMP2, HTR2B, FOSB, FOS, THBS1, PAM	311	242	19333	2.56876	1	0.305748	0.299998
GOTERM_BP_DIRECT	GO:0008284~positive regulation of cell proliferation	17	5.05952	0.0173099	TSC22D1, CSF1, TGFB3, LIF, HTR2B, IGF1, FGF2, THBS1, PBX1, VEGFA, FOSL1, SERTAD1, CLCF1, KDR, HES1, ATF3, HBEGF	311	553	19333	1.91101	1	0.318347	0.31236
GOTERM_BP_DIRECT	GO:0043433~negative regulation of sequence-specific DNA binding transcription factor activity	6	1.78571	0.0176884	PRNP, BHLHE40, PIM1, HES1, TRIB1, PBX1	311	94	19333	3.96791	1	0.319947	0.31393
GOTERM_BP_DIRECT	GO:0035313~wound healing, spreading of epidermal cells	3	0.892857	0.0177894	COL5A1, ITGA5, HBEGF	311	13	19333	14.3455	1	0.319947	0.31393
GOTERM_BP_DIRECT	GO:0051918~negative regulation of fibrinolysis	3	0.892857	0.0177894	PLAU, SERPINE1, THBS1	311	13	19333	14.3455	1	0.319947	0.31393
GOTERM_BP_DIRECT	GO:0090050~positive regulation of cell migration involved in sprouting angiogenesis	4	1.19048	0.0183002	SRPX2, KDR, FGF2, VEGFA	311	35	19333	7.10446	1	0.326732	0.320588
GOTERM_BP_DIRECT	GO:0009952~anterior/posterior pattern specification	6	1.78571	0.018434	BHLHE40, HES1, HOXD10, PBX1, HOXA11, HES4	311	95	19333	3.92615	1	0.326736	0.320591
GOTERM_BP_DIRECT	GO:0048469~cell maturation	4	1.19048	0.0197322	EPAS1, AXL, HES1, VEGFA	311	36	19333	6.90711	1	0.342304	0.335866
GOTERM_BP_DIRECT	GO:2000352~negative regulation of endothelial cell apoptotic process	4	1.19048	0.0197322	SERPINE1, KDR, TNFAIP3, ICAM1	311	36	19333	6.90711	1	0.342304	0.335866
GOTERM_BP_DIRECT	GO:0051017~actin filament bundle assembly	4	1.19048	0.0197322	LIMA1, CALD1, DPYSL3, PLS3	311	36	19333	6.90711	1	0.342304	0.335866
GOTERM_BP_DIRECT	GO:1900025~negative regulation of substrate adhesion-dependent cell spreading	3	0.892857	0.020537	FBLN1, GBP1, CORO1C	311	14	19333	13.3209	1	0.353757	0.347104
GOTERM_BP_DIRECT	GO:0001934~positive regulation of protein phosphorylation	9	2.67857	0.0213953	C3, CD74, APP, ITGB3, RARRES2, PLAUR, KDR, FGF2, VEGFA	311	212	19333	2.63904	1	0.365964	0.359082
GOTERM_BP_DIRECT	GO:0001974~blood vessel remodeling	4	1.19048	0.0227764	EXT1, EPAS1, AXL, LIF	311	38	19333	6.54358	1	0.37984	0.372696
GOTERM_BP_DIRECT	GO:0034614~cellular response to reactive oxygen species	4	1.19048	0.0227764	JUN, MMP2, TPM1, FOS	311	38	19333	6.54358	1	0.37984	0.372696
GOTERM_BP_DIRECT	GO:0007179~transforming growth factor beta receptor signaling pathway	6	1.78571	0.0233437	JUN, ITGB5, TGFB3, LTBP2, FOS, SKIL	311	101	19333	3.69291	1	0.37984	0.372696
GOTERM_BP_DIRECT	GO:0070885~negative regulation of calcineurin-NFAT signaling cascade	3	0.892857	0.0234488	RCAN1, PRNP, FHL2	311	15	19333	12.4328	1	0.37984	0.372696
GOTERM_BP_DIRECT	GO:0097435~supramolecular fiber organization	3	0.892857	0.0234488	MFAP4, COL5A1, LTBP2	311	15	19333	12.4328	1	0.37984	0.372696
GOTERM_BP_DIRECT	GO:0010952~positive regulation of peptidase activity	3	0.892857	0.0234488	APP, CAV1, FBLN1	311	15	19333	12.4328	1	0.37984	0.372696
GOTERM_BP_DIRECT	GO:0042308~negative regulation of protein import into nucleus	3	0.892857	0.0234488	MDFIC, RAB23, PKIG	311	15	19333	12.4328	1	0.37984	0.372696
GOTERM_BP_DIRECT	GO:0014912~negative regulation of smooth muscle cell migration	3	0.892857	0.0234488	LRP1, SERPINE1, TRIB1	311	15	19333	12.4328	1	0.37984	0.372696
GOTERM_BP_DIRECT	GO:0030326~embryonic limb morphogenesis	4	1.19048	0.0243888	DLX6, HOXD10, PBX1, HOXA11	311	39	19333	6.37579	1	0.392467	0.385086
GOTERM_BP_DIRECT	GO:0071560~cellular response to transforming growth factor beta stimulus	5	1.4881	0.0248312	CAV1, CTSK, LIMS1, ZFP36L1, DDR2	311	69	19333	4.50464	1	0.396975	0.38951
GOTERM_BP_DIRECT	GO:0050821~protein stabilization	9	2.67857	0.0259499	CD74, BAG2, ZNF207, PIM1, PARVA, IGF1, PIK3R1, CLU, RTN4	311	220	19333	2.54307	1	0.412165	0.404414
GOTERM_BP_DIRECT	GO:0038084~vascular endothelial growth factor signaling pathway	3	0.892857	0.0265189	NRP2, KDR, VEGFA	311	16	19333	11.6557	1	0.413154	0.405384
GOTERM_BP_DIRECT	GO:0046688~response to copper ion	3	0.892857	0.0265189	PRNP, PAM, ICAM1	311	16	19333	11.6557	1	0.413154	0.405384
GOTERM_BP_DIRECT	GO:0045651~positive regulation of macrophage differentiation	3	0.892857	0.0265189	CSF1, LIF, TRIB1	311	16	19333	11.6557	1	0.413154	0.405384
GOTERM_BP_DIRECT	GO:0001895~retina homeostasis	4	1.19048	0.0277937	CDH3, IGKC, HSPB1, B2M	311	41	19333	6.06478	1	0.430275	0.422183
GOTERM_BP_DIRECT	GO:0032715~negative regulation of interleukin-6 production	5	1.4881	0.0284809	SYT11, ZC3H12A, TNFAIP3, FOXJ1, KLF2	311	72	19333	4.31694	1	0.433358	0.425208
GOTERM_BP_DIRECT	GO:0010977~negative regulation of neuron projection development	5	1.4881	0.0284809	LRP1, DPYSL3, PMP22, HES1, B2M	311	72	19333	4.31694	1	0.433358	0.425208
GOTERM_BP_DIRECT	GO:0003007~heart morphogenesis	4	1.19048	0.0295861	COL5A1, DLC1, HTR2B, VEGFA	311	42	19333	5.92038	1	0.433358	0.425208
GOTERM_BP_DIRECT	GO:0010763~positive regulation of fibroblast migration	3	0.892857	0.0297414	ITGB3, THBS1, DDR2	311	17	19333	10.9701	1	0.433358	0.425208
GOTERM_BP_DIRECT	GO:0061158~3'-UTR-mediated mRNA destabilization	3	0.892857	0.0297414	ZFP36, ZC3H12A, ZFP36L1	311	17	19333	10.9701	1	0.433358	0.425208
GOTERM_BP_DIRECT	GO:0030194~positive regulation of blood coagulation	3	0.892857	0.0297414	SERPINE1, EMILIN1, THBS1	311	17	19333	10.9701	1	0.433358	0.425208
GOTERM_BP_DIRECT	GO:0070848~response to growth factor	3	0.892857	0.0297414	LUM, SKIL, EPHA2	311	17	19333	10.9701	1	0.433358	0.425208
GOTERM_BP_DIRECT	GO:0043129~surfactant homeostasis	3	0.892857	0.0297414	EPAS1, KDR, VEGFA	311	17	19333	10.9701	1	0.433358	0.425208
GOTERM_BP_DIRECT	GO:0033674~positive regulation of kinase activity	5	1.4881	0.0297645	CD74, AXL, KDR, EPHA2, DDR2	311	73	19333	4.25781	1	0.433358	0.425208
GOTERM_BP_DIRECT	GO:0000187~activation of MAPK activity	5	1.4881	0.0297645	DUSP5, CD74, TGFB3, IGF1, FGF2	311	73	19333	4.25781	1	0.433358	0.425208
GOTERM_BP_DIRECT	GO:0032760~positive regulation of tumor necrosis factor production	6	1.78571	0.0300532	AKAP12, APP, HSPB1, PIK3R1, THBS1, CLU	311	108	19333	3.45355	1	0.434971	0.426791
GOTERM_BP_DIRECT	GO:0070301~cellular response to hydrogen peroxide	5	1.4881	0.0310819	AXL, TNFAIP3, CYP1B1, KLF2, RHOB	311	74	19333	4.20027	1	0.447214	0.438804
GOTERM_BP_DIRECT	GO:1902172~regulation of keratinocyte apoptotic process	2	0.595238	0.0318132	ZFP36, ZFP36L1	311	2	19333	62.164	1	0.449798	0.441339
GOTERM_BP_DIRECT	GO:0070206~protein trimerization	2	0.595238	0.0318132	CD74, APP	311	2	19333	62.164	1	0.449798	0.441339
GOTERM_BP_DIRECT	GO:0031086~nuclear-transcribed mRNA catabolic process, deadenylation-independent decay	2	0.595238	0.0318132	ZFP36, ZFP36L1	311	2	19333	62.164	1	0.449798	0.441339
GOTERM_BP_DIRECT	GO:0007229~integrin-mediated signaling pathway	6	1.78571	0.032171	DST, ITGB5, ADAMTS1, ITGB3, ITGA5, LIMS2	311	110	19333	3.39076	1	0.452243	0.443738
GOTERM_BP_DIRECT	GO:0051770~positive regulation of nitric-oxide synthase biosynthetic process	3	0.892857	0.0331107	AKAP12, KDR, CCL2	311	18	19333	10.3607	1	0.458276	0.449657
GOTERM_BP_DIRECT	GO:0071711~basement membrane organization	3	0.892857	0.0331107	EXT1, COL4A1, CAV1	311	18	19333	10.3607	1	0.458276	0.449657
GOTERM_BP_DIRECT	GO:1900026~positive regulation of substrate adhesion-dependent cell spreading	4	1.19048	0.0333496	ITGB3, MYADM, LIMS2, LIMS1	311	44	19333	5.65127	1	0.458276	0.449657
GOTERM_BP_DIRECT	GO:0043010~camera-type eye development	4	1.19048	0.0333496	EFEMP1, MITF, GRHL2, SLC25A25	311	44	19333	5.65127	1	0.458276	0.449657
GOTERM_BP_DIRECT	GO:0045669~positive regulation of osteoblast differentiation	5	1.4881	0.0352375	JUND, IGF1, FGF2, PDLIM7, DDR2	311	77	19333	4.03662	1	0.47731	0.468334
GOTERM_BP_DIRECT	GO:0045444~fat cell differentiation	5	1.4881	0.0352375	NR4A1, EGR2, NR4A3, ARID5B, PLCB1	311	77	19333	4.03662	1	0.47731	0.468334
GOTERM_BP_DIRECT	GO:0014065~phosphatidylinositol 3-kinase signaling	4	1.19048	0.0353202	HTR2B, IGF1, PIK3R1, ZFP36L1	311	45	19333	5.52569	1	0.47731	0.468334
GOTERM_BP_DIRECT	GO:0031668~cellular response to extracellular stimulus	3	0.892857	0.0366214	FOSL1, AXL, FOS	311	19	19333	9.81537	1	0.479922	0.470897
GOTERM_BP_DIRECT	GO:2000811~negative regulation of anoikis	3	0.892857	0.0366214	CAV1, ITGA5, MCL1	311	19	19333	9.81537	1	0.479922	0.470897
GOTERM_BP_DIRECT	GO:0042730~fibrinolysis	3	0.892857	0.0366214	PLAU, PROS1, SERPINE1	311	19	19333	9.81537	1	0.479922	0.470897
GOTERM_BP_DIRECT	GO:0030224~monocyte differentiation	3	0.892857	0.0366214	JUN, CSF1, VEGFA	311	19	19333	9.81537	1	0.479922	0.470897
GOTERM_BP_DIRECT	GO:0010759~positive regulation of macrophage chemotaxis	3	0.892857	0.0366214	CSF1, RARRES2, THBS1	311	19	19333	9.81537	1	0.479922	0.470897
GOTERM_BP_DIRECT	GO:0032720~negative regulation of tumor necrosis factor production	5	1.4881	0.0366907	SYT11, AXL, ZC3H12A, TNFAIP3, IGF1	311	78	19333	3.98487	1	0.479922	0.470897
GOTERM_BP_DIRECT	GO:0008277~regulation of G-protein coupled receptor protein signaling pathway	4	1.19048	0.0394375	RGS2, RGS1, RGS16, PLCB1	311	47	19333	5.29055	1	0.510393	0.500794
GOTERM_BP_DIRECT	GO:0019882~antigen processing and presentation	4	1.19048	0.0394375	EXT1, CD74, CTSL, RELB	311	47	19333	5.29055	1	0.510393	0.500794
GOTERM_BP_DIRECT	GO:0043406~positive regulation of MAP kinase activity	5	1.4881	0.0396995	APP, HTR2B, THBS1, FGF2, VEGFA	311	80	19333	3.88525	1	0.511079	0.501468
GOTERM_BP_DIRECT	GO:0009416~response to light stimulus	3	0.892857	0.040268	JUND, DUSP1, FOS	311	20	19333	9.3246	1	0.515683	0.505985
GOTERM_BP_DIRECT	GO:0003151~outflow tract morphogenesis	4	1.19048	0.0415835	JUN, HES1, DHRS3, VEGFA	311	48	19333	5.18033	1	0.529757	0.519794
GOTERM_BP_DIRECT	GO:0043524~negative regulation of neuron apoptotic process	7	2.08333	0.0433259	JUN, LRP1, TGFB3, AXL, CLCF1, KDR, CCL2	311	159	19333	2.73678	1	0.546665	0.536385
GOTERM_BP_DIRECT	GO:0045429~positive regulation of nitric oxide biosynthetic process	4	1.19048	0.0437872	APP, CLU, KLF2, ICAM1	311	49	19333	5.07461	1	0.546665	0.536385
GOTERM_BP_DIRECT	GO:0051781~positive regulation of cell division	4	1.19048	0.0437872	TGFB3, HTR2B, FGF2, VEGFA	311	49	19333	5.07461	1	0.546665	0.536385
GOTERM_BP_DIRECT	GO:0006366~transcription from RNA polymerase II promoter	9	2.67857	0.0438047	NR4A1, JUN, JUND, TSC22D1, IRF1, FOSB, FOS, PIK3R1, FGF2	311	244	19333	2.29293	1	0.546665	0.536385
GOTERM_BP_DIRECT	GO:0051412~response to corticosterone	3	0.892857	0.0440453	FOSL1, FOSB, FOS	311	21	19333	8.88057	1	0.546877	0.536592
GOTERM_BP_DIRECT	GO:0014068~positive regulation of phosphatidylinositol 3-kinase signaling	5	1.4881	0.0444689	KDR, IGF1, FGF2, DCN, VEGFA	311	83	19333	3.74482	1	0.549348	0.539017
GOTERM_BP_DIRECT	GO:0001822~kidney development	6	1.78571	0.0454658	ADAMTS1, TIPARP, ARID5B, PRDM1, DCN, VEGFA	311	121	19333	3.08251	1	0.551392	0.541023
GOTERM_BP_DIRECT	GO:0097533~cellular stress response to acid chemical	2	0.595238	0.0473395	KLF2, VEGFA	311	3	19333	41.4427	1	0.551392	0.541023
GOTERM_BP_DIRECT	GO:1903131~mononuclear cell differentiation	2	0.595238	0.0473395	CTSK, FOS	311	3	19333	41.4427	1	0.551392	0.541023
GOTERM_BP_DIRECT	GO:0021575~hindbrain morphogenesis	2	0.595238	0.0473395	DLC1, HES1	311	3	19333	41.4427	1	0.551392	0.541023
GOTERM_BP_DIRECT	GO:0010755~regulation of plasminogen activation	2	0.595238	0.0473395	PLAU, PLAUR	311	3	19333	41.4427	1	0.551392	0.541023
GOTERM_BP_DIRECT	GO:1904582~positive regulation of intracellular mRNA localization	2	0.595238	0.0473395	ZFP36, ZFP36L1	311	3	19333	41.4427	1	0.551392	0.541023
GOTERM_BP_DIRECT	GO:0070252~actin-mediated cell contraction	2	0.595238	0.0473395	PDPN, PARVA	311	3	19333	41.4427	1	0.551392	0.541023
GOTERM_BP_DIRECT	GO:0038195~urokinase plasminogen activator signaling pathway	2	0.595238	0.0473395	PLAU, PLAUR	311	3	19333	41.4427	1	0.551392	0.541023
GOTERM_BP_DIRECT	GO:0071888~macrophage apoptotic process	2	0.595238	0.0473395	CTSL, PLEKHO2	311	3	19333	41.4427	1	0.551392	0.541023
GOTERM_BP_DIRECT	GO:1905523~positive regulation of macrophage migration	2	0.595238	0.0473395	CSF1, RTN4	311	3	19333	41.4427	1	0.551392	0.541023
GOTERM_BP_DIRECT	GO:2000978~negative regulation of forebrain neuron differentiation	2	0.595238	0.0473395	HES1, B2M	311	3	19333	41.4427	1	0.551392	0.541023
GOTERM_BP_DIRECT	GO:0044860~protein localization to plasma membrane raft	2	0.595238	0.0473395	CAV1, MYADM	311	3	19333	41.4427	1	0.551392	0.541023
GOTERM_BP_DIRECT	GO:0034976~response to endoplasmic reticulum stress	5	1.4881	0.047819	PPP1R15A, PPP1R15B, CXCL8, PIK3R1, THBS1	311	85	19333	3.65671	1	0.553213	0.54281
GOTERM_BP_DIRECT	GO:0090201~negative regulation of release of cytochrome c from mitochondria	3	0.892857	0.0479482	LMNA, IGF1, CLU	311	22	19333	8.47691	1	0.553213	0.54281
GOTERM_BP_DIRECT	GO:0008630~intrinsic apoptotic signaling pathway in response to DNA damage	4	1.19048	0.0483656	PIK3R1, SKIL, EPHA2, MCL1	311	51	19333	4.87561	1	0.555409	0.544964
GOTERM_BP_DIRECT	GO:0030154~cell differentiation	18	5.35714	0.0491407	TNFRSF12A, GADD45B, DLX6, CAV1, RARRES2, TWIST2, PBXIP1, C9ORF24, FGF2, RHOB, VEGFA, UGCG, ZC3H12A, PMP22, MMP19, PDLIM7, HES4, MCL1	311	682	19333	1.64069	1	0.561674	0.551111
GOTERM_BP_DIRECT	GO:0006958~complement activation, classical pathway	6	1.78571	0.0495831	C3, IGKC, C1S, IGLC3, IGLC1, CLU	311	124	19333	3.00793	1	0.564095	0.553486

## Sheet: pEMS vs. pCT_KEGG PATHWAY
Category	Term	Count	%	P Value	Genes	List Total	Pop Hits	Pop Total	Fold Enrichment	Bonferroni	Benjamini	FDR
KEGG_PATHWAY	hsa05205:Proteoglycans in cancer	21	6.25	1.07008e-09	ITGB5, LUM, ITGB3, MMP2, CAV1, TWIST2, PLAUR, PIK3R1, IGF1, HOXD10, FGF2, THBS1, DCN, VEGFA, CTSL, PLAU, KDR, ITGA5, PPP1R12B, PPP1R12C, HBEGF	154	205	8205	5.45787	2.5468e-07	2.5468e-07	2.22577e-07
KEGG_PATHWAY	hsa04380:Osteoclast differentiation	15	4.46429	9.44876e-08	JUN, JUND, CSF1, ITGB3, FHL2, MITF, PIK3R1, FOS, FOSL2, RELB, NFKBIA, FOSL1, CTSK, FOSB, JUNB	154	128	8205	6.24366	2.24878e-05	1.1244e-05	9.82671e-06
KEGG_PATHWAY	hsa04510:Focal adhesion	18	5.35714	1.72737e-07	JUN, ITGB5, LAMA4, ITGB3, CAV1, PARVA, PIK3R1, IGF1, THBS2, THBS1, VEGFA, COL4A1, KDR, CAPN2, COL6A3, ITGA5, PPP1R12B, PPP1R12C	154	201	8205	4.77127	4.11105e-05	1.37038e-05	1.19764e-05
KEGG_PATHWAY	hsa04933:AGE-RAGE signaling pathway in diabetic complications	13	3.86905	2.93572e-07	EGR1, JUN, CXCL8, TGFB3, MMP2, SERPINE1, PIK3R1, ICAM1, VEGFA, COL4A1, PIM1, CCL2, PLCB1	154	100	8205	6.9263	6.98678e-05	1.74675e-05	1.52658e-05
KEGG_PATHWAY	hsa05418:Fluid shear stress and atherosclerosis	14	4.16667	1.70357e-06	JUN, DUSP1, ITGB3, MMP2, CAV1, GSTT1, PIK3R1, FOS, KLF2, ICAM1, VEGFA, CTSL, KDR, CCL2	154	139	8205	5.36625	0.000405368	8.10899e-05	7.08685e-05
KEGG_PATHWAY	hsa04668:TNF signaling pathway	12	3.57143	6.88318e-06	NFKBIA, JUN, CSF1, IRF1, LIF, TNFAIP3, CCL2, FOS, PIK3R1, JUNB, CREB5, ICAM1	154	112	8205	5.70849	0.00163686	0.000273033	0.000238617
KEGG_PATHWAY	hsa05323:Rheumatoid arthritis	10	2.97619	5.45139e-05	JUN, CXCL8, CSF1, TGFB3, CTSL, CTSK, CCL2, FOS, ICAM1, VEGFA	154	93	8205	5.72895	0.0128909	0.00185347	0.00161984
KEGG_PATHWAY	hsa05142:Chagas disease	10	2.97619	0.000112571	NFKBIA, C3, JUN, CXCL8, TGFB3, SERPINE1, CCL2, FOS, PIK3R1, PLCB1	154	102	8205	5.22345	0.0264377	0.003349	0.00292685
KEGG_PATHWAY	hsa04210:Apoptosis	11	3.27381	0.000215597	NFKBIA, JUN, GADD45B, CTSL, CTSK, LMNA, CAPN2, FOS, PIK3R1, SPTAN1, MCL1	154	136	8205	4.30935	0.0500232	0.00560027	0.00489436
KEGG_PATHWAY	hsa05166:Human T-cell leukemia virus 1 infection	14	4.16667	0.000247027	EGR1, EGR2, JUN, TGFB3, PIK3R1, FOS, RELB, ICAM1, NFKBIA, FOSL1, ZFP36, VDAC1, B2M, CREB5	154	222	8205	3.35995	0.0571044	0.00560027	0.00489436
KEGG_PATHWAY	hsa05410:Hypertrophic cardiomyopathy	9	2.67857	0.000258836	TPM4, ITGB5, TGFB3, TPM2, ITGB3, TPM1, LMNA, IGF1, ITGA5	154	90	8205	5.32792	0.0597514	0.00560027	0.00489436
KEGG_PATHWAY	hsa04151:PI3K-Akt signaling pathway	18	5.35714	0.000304769	ITGB5, CSF1, LAMA4, ITGB3, PIK3R1, IGF1, THBS2, FGF2, THBS1, VEGFA, NR4A1, COL4A1, KDR, COL6A3, ITGA5, MCL1, EPHA2, CREB5	154	354	8205	2.70911	0.0699772	0.00563266	0.00492266
KEGG_PATHWAY	hsa05144:Malaria	7	2.08333	0.000307667	CXCL8, LRP1, TGFB3, CCL2, THBS2, THBS1, ICAM1	154	50	8205	7.45909	0.0706184	0.00563266	0.00492266
KEGG_PATHWAY	hsa04657:IL-17 signaling pathway	9	2.67857	0.000349084	NFKBIA, FOSL1, JUN, CXCL8, JUND, FOSB, TNFAIP3, CCL2, FOS	154	94	8205	5.1012	0.0797377	0.00587077	0.00513076
KEGG_PATHWAY	hsa04010:MAPK signaling pathway	16	4.7619	0.000370006	DUSP5, JUN, JUND, GADD45B, CSF1, TGFB3, DUSP1, HSPB1, FOS, IGF1, FGF2, RELB, VEGFA, NR4A1, KDR, EPHA2	154	294	8205	2.89955	0.0843104	0.00587077	0.00513076
KEGG_PATHWAY	hsa05414:Dilated cardiomyopathy	9	2.67857	0.000402994	TPM4, ITGB5, TGFB3, TPM2, ITGB3, TPM1, LMNA, IGF1, ITGA5	154	96	8205	4.99493	0.0914742	0.00599454	0.00523893
KEGG_PATHWAY	hsa05167:Kaposi sarcoma-associated herpesvirus infection	12	3.57143	0.000974529	NFKBIA, C3, RCAN1, ZFP36, JUN, CLEC2B, CXCL8, FOS, PIK3R1, FGF2, ICAM1, VEGFA	154	194	8205	3.29562	0.207094	0.0136434	0.0119236
KEGG_PATHWAY	hsa04610:Complement and coagulation cascades	8	2.38095	0.00107104	C3, CFH, C1S, PLAU, PROS1, SERPINE1, PLAUR, CLU	154	86	8205	4.95621	0.225118	0.0141616	0.0123765
KEGG_PATHWAY	hsa04512:ECM-receptor interaction	8	2.38095	0.00122684	ITGB5, COL4A1, LAMA4, ITGB3, COL6A3, ITGA5, THBS2, THBS1	154	88	8205	4.84357	0.253356	0.0153677	0.0134306
KEGG_PATHWAY	hsa04926:Relaxin signaling pathway	9	2.67857	0.00276469	NFKBIA, JUN, COL4A1, MMP2, FOS, PIK3R1, PLCB1, CREB5, VEGFA	154	129	8205	3.71715	0.482583	0.0310965	0.0271768
KEGG_PATHWAY	hsa05133:Pertussis	7	2.08333	0.00284615	C3, JUN, CXCL8, C1S, IRF1, FOS, ITGA5	154	76	8205	4.9073	0.492546	0.0310965	0.0271768
KEGG_PATHWAY	hsa05146:Amoebiasis	8	2.38095	0.00287447	CXCL8, COL4A1, TGFB3, LAMA4, HSPB1, PIK3R1, PLCB1, SERPINB6	154	102	8205	4.17876	0.495964	0.0310965	0.0271768
KEGG_PATHWAY	hsa04625:C-type lectin receptor signaling pathway	8	2.38095	0.00320617	NFKBIA, PLK3, EGR2, JUN, EGR3, IRF1, PIK3R1, RELB	154	104	8205	4.0984	0.534338	0.0331769	0.0289949
KEGG_PATHWAY	hsa05219:Bladder cancer	5	1.4881	0.00688839	CXCL8, MMP2, THBS1, VEGFA, HBEGF	154	41	8205	6.49747	0.807009	0.0680913	0.0595084
KEGG_PATHWAY	hsa04621:NOD-like receptor signaling pathway	10	2.97619	0.0073781	NFKBIA, JUN, CXCL8, TNFAIP3, CCL2, VDAC1, PLCB1, ANTXR2, GBP1, ANTXR1	154	184	8205	2.89561	0.828384	0.0680913	0.0595084
KEGG_PATHWAY	hsa04145:Phagosome	9	2.67857	0.00743855	COLEC12, C3, TUBB6, ITGB5, CTSL, ITGB3, ITGA5, THBS2, THBS1	154	152	8205	3.15469	0.830854	0.0680913	0.0595084
KEGG_PATHWAY	hsa05165:Human papillomavirus infection	14	4.16667	0.00876733	ITGB5, LAMA4, ITGB3, PIK3R1, THBS2, THBS1, VEGFA, COL4A1, IRF1, COL6A3, HES1, ITGA5, HES4, CREB5	154	331	8205	2.2535	0.877031	0.0772824	0.0675409
KEGG_PATHWAY	hsa05200:Pathways in cancer	19	5.65476	0.00974943	JUN, CXCL8, GADD45B, TGFB3, EPAS1, LAMA4, MMP2, GSTT1, MITF, PIK3R1, FOS, IGF1, FGF2, VEGFA, NFKBIA, COL4A1, PIM1, HES1, PLCB1	154	531	8205	1.90641	0.902874	0.0816037	0.0713176
KEGG_PATHWAY	hsa05202:Transcriptional misregulation in cancer	10	2.97619	0.00994331	CXCL8, NR4A3, GADD45B, PLAU, REL, JMJD1C, MITF, IGF1, PBX1, HOXA11	154	193	8205	2.76058	0.907297	0.0816037	0.0713176
KEGG_PATHWAY	hsa05161:Hepatitis B	9	2.67857	0.0107187	NFKBIA, EGR2, JUN, EGR3, CXCL8, TGFB3, FOS, PIK3R1, CREB5	154	162	8205	2.95996	0.923067	0.0850351	0.0743164
KEGG_PATHWAY	hsa04064:NF-kappa B signaling pathway	7	2.08333	0.01293	NFKBIA, CXCL8, GADD45B, PLAU, TNFAIP3, RELB, ICAM1	154	104	8205	3.5861	0.954834	0.0947102	0.0827719
KEGG_PATHWAY	hsa05206:MicroRNAs in cancer	13	3.86905	0.0129451	ITGB3, TPM1, PIK3R1, HOXD10, THBS1, GLS, VEGFA, PLAU, PIM1, CYP1B1, ITGA5, RECK, MCL1	154	310	8205	2.23429	0.954998	0.0947102	0.0827719
KEGG_PATHWAY	hsa05169:Epstein-Barr virus infection	10	2.97619	0.0131321	NFKBIA, ENTPD1, JUN, GADD45B, TNFAIP3, HES1, PIK3R1, B2M, RELB, ICAM1	154	202	8205	2.63759	0.956982	0.0947102	0.0827719
KEGG_PATHWAY	hsa04928:Parathyroid hormone synthesis, secretion and action	7	2.08333	0.0141052	EGR1, JUND, PDE4B, FOS, PLCB1, CREB5, HBEGF	154	106	8205	3.51844	0.965984	0.0987362	0.0862904
KEGG_PATHWAY	hsa01521:EGFR tyrosine kinase inhibitor resistance	6	1.78571	0.0157556	AXL, KDR, IGF1, PIK3R1, FGF2, VEGFA	154	79	8205	4.04652	0.97717	0.107138	0.0936333
KEGG_PATHWAY	hsa04015:Rap1 signaling pathway	10	2.97619	0.0165571	CSF1, ITGB3, KDR, IGF1, PIK3R1, PLCB1, THBS1, FGF2, EPHA2, VEGFA	154	210	8205	2.53711	0.981194	0.109461	0.0956632
KEGG_PATHWAY	hsa04218:Cellular senescence	8	2.38095	0.0264856	CXCL8, GADD45B, TGFB3, SERPINE1, CAPN2, VDAC1, PIK3R1, ZFP36L1	154	156	8205	2.73227	0.998319	0.170367	0.148892
KEGG_PATHWAY	hsa04350:TGF-beta signaling pathway	6	1.78571	0.0320375	TGFB3, FMOD, THBS1, LTBP1, NBL1, DCN	154	95	8205	3.365	0.999569	0.200656	0.175363
KEGG_PATHWAY	hsa04068:FoxO signaling pathway	7	2.08333	0.0355298	PLK3, HOMER1, GADD45B, TGFB3, IGF1, PIK3R1, KLF2	154	131	8205	2.84698	0.999818	0.213858	0.186901
KEGG_PATHWAY	hsa01522:Endocrine resistance	6	1.78571	0.0359426	JUN, MMP2, FOS, IGF1, PIK3R1, HBEGF	154	98	8205	3.26199	0.999835	0.213858	0.186901
KEGG_PATHWAY	hsa05211:Renal cell carcinoma	5	1.4881	0.0394949	JUN, EPAS1, TGFB3, PIK3R1, VEGFA	154	69	8205	3.86081	0.999932	0.229263	0.200364
KEGG_PATHWAY	hsa05135:Yersinia infection	7	2.08333	0.0427286	NFKBIA, JUN, CXCL8, CCL2, FOS, ITGA5, PIK3R1	154	137	8205	2.7223	0.999969	0.238307	0.208269
KEGG_PATHWAY	hsa04915:Estrogen signaling pathway	7	2.08333	0.0440114	JUN, MMP2, FOS, PIK3R1, PLCB1, CREB5, HBEGF	154	138	8205	2.70257	0.999978	0.238307	0.208269
KEGG_PATHWAY	hsa04620:Toll-like receptor signaling pathway	6	1.78571	0.0446021	NFKBIA, JUN, CXCL8, CTSK, FOS, PIK3R1	154	104	8205	3.0738	0.999981	0.238307	0.208269
KEGG_PATHWAY	hsa05218:Melanoma	5	1.4881	0.0450581	GADD45B, MITF, IGF1, PIK3R1, FGF2	154	72	8205	3.69995	0.999983	0.238307	0.208269

## Sheet: sEMS vs. sCT_BP_DIRECT
Category	Term	Count	%	P Value	Genes	List Total	Pop Hits	Pop Total	Fold Enrichment	Bonferroni	Benjamini	FDR
GOTERM_BP_DIRECT	GO:0071294~cellular response to zinc ion	10	2.38663	5.61682e-10	MT2A, MT1L, MTF1, MT1M, MT1F, MT1G, MT1H, MT1X, KCNK3, MT1E	377	25	19333	20.5125	1.47666e-06	1.47666e-06	1.46487e-06
GOTERM_BP_DIRECT	GO:0045926~negative regulation of growth	9	2.14797	1.19155e-09	MT2A, MT1L, MT1M, MT1F, MT1G, MT1H, MT1X, HIF1A, MT1E	377	19	19333	24.2911	3.13258e-06	1.56629e-06	1.55378e-06
GOTERM_BP_DIRECT	GO:0010273~detoxification of copper ion	8	1.90931	9.79329e-09	MT2A, MT1L, MT1M, MT1F, MT1G, MT1H, MT1X, MT1E	377	16	19333	25.6406	2.57462e-05	8.58219e-06	8.51363e-06
GOTERM_BP_DIRECT	GO:0006882~cellular zinc ion homeostasis	10	2.38663	2.78274e-08	MT2A, SLC30A2, MT1L, MT1M, SLC1A1, MT1F, MT1G, MT1H, MT1X, MT1E	377	37	19333	13.8598	7.31555e-05	1.82895e-05	1.81434e-05
GOTERM_BP_DIRECT	GO:0043066~negative regulation of apoptotic process	30	7.1599	6.14074e-07	PAGE4, CITED2, ZFAND6, AMIGO2, TWIST2, SLC40A1, XIAP, VTCN1, YBX3, FOXO1, COMP, MYDGF, EDNRB, PDPN, MSX1, TGM2, HTATIP2, XBP1, HSPA5, BNIP3, ANXA4, MITF, IGF1, SOD2, YWHAZ, VEGFA, DNAJC3, NUPR1, IL6ST, CD44	377	530	19333	2.90271	0.0016131	0.00032288	0.000320301
GOTERM_BP_DIRECT	GO:0071280~cellular response to copper ion	8	1.90931	1.07413e-06	MT2A, MT1L, MT1M, MT1F, MT1G, MT1H, MT1X, MT1E	377	29	19333	14.1465	0.0028199	0.000419177	0.000415829
GOTERM_BP_DIRECT	GO:0030335~positive regulation of cell migration	20	4.77327	1.1161e-06	SEMA5A, GRB7, XBP1, GRN, EDN1, HSPA5, SEMA3C, TWIST2, NEDD9, IGF1, SOD2, RHOA, ADRA2A, SYNE2, VEGFA, DIAPH1, CLDN4, PDPN, ITGA6, FERMT2	377	264	19333	3.88494	0.00292994	0.000419177	0.000415829
GOTERM_BP_DIRECT	GO:0001525~angiogenesis	19	4.53461	2.51969e-06	NRP1, XBP1, ANXA2, TNFAIP2, FN1, YWHAZ, HIF1A, TYMP, VEGFA, AIMP1, EFNA1, MYDGF, SRPX2, CALD1, MMP19, ANG, PLCD3, GLUL, HTATIP2	377	253	19333	3.85115	0.00660239	0.000828034	0.00082142
GOTERM_BP_DIRECT	GO:0001666~response to hypoxia	16	3.81862	3.11162e-06	EGR1, TGFB2, CITED2, BNIP3, SLC2A1, ATP1B1, SOD2, HIF1A, RHOA, VEGFA, DPP4, LDHA, EDNRA, CAPN2, ANG, PAM	377	183	19333	4.4836	0.00814708	0.000908938	0.000901677
GOTERM_BP_DIRECT	GO:0006986~response to unfolded protein	9	2.14797	1.04148e-05	EDEM3, DNAJC3, COMP, TRAM1, FICD, SERPINH1, DNAJB9, ERP27, MANF	377	55	19333	8.39146	0.0270092	0.00273805	0.00271618
GOTERM_BP_DIRECT	GO:0071276~cellular response to cadmium ion	8	1.90931	1.26566e-05	MT2A, MT1L, MT1M, MT1F, MT1G, MT1H, MT1X, MT1E	377	41	19333	10.0061	0.0327269	0.00302493	0.00300077
GOTERM_BP_DIRECT	GO:0098609~cell-cell adhesion	15	3.57995	2.36323e-05	ANXA2, JUP, ITGA3, CTNND1, BAIAP2L1, VNN1, SRPX2, CDH1, PERP, PDPN, CNTN1, ITGA6, CTNNA2, CD44, LIMS1	377	191	19333	4.02732	0.0602393	0.00479809	0.00475976
GOTERM_BP_DIRECT	GO:0071456~cellular response to hypoxia	13	3.10263	2.37258e-05	ERO1A, EDN1, BNIP3, AQP3, HIF1A, NDRG1, RTN4, VEGFA, FAM162A, GNB1, PGK1, PMAIP1, KCNK3	377	143	19333	4.66192	0.0604703	0.00479809	0.00475976
GOTERM_BP_DIRECT	GO:0009410~response to xenobiotic stimulus	16	3.81862	8.48366e-05	TGFB2, NNMT, SEMA3C, ITGA3, PTCH1, SLC1A1, SORD, SOD2, RHOA, ASS1, PNP, CDH1, HADH, PAM, KCNK3, MAP2K6	377	242	19333	3.39049	0.199921	0.0159311	0.0158038
GOTERM_BP_DIRECT	GO:0007155~cell adhesion	26	6.20525	9.42182e-05	SEMA5A, SPON2, TGFB1I1, ITGB3, AMIGO2, NEDD9, ATP2A2, DPP4, COMP, SPP1, EMILIN2, CTNNA2, HABP2, CD96, MUC16, JUP, ITGA3, FN1, ATP1B1, CLDN10, CLDN4, VCAN, CNTN1, ITGA6, CD44, FERMT2	377	555	19333	2.40236	0.219415	0.0165133	0.0163814
GOTERM_BP_DIRECT	GO:0042493~response to drug	17	4.05728	0.000216467	TGFB2, NNMT, SEMA3C, ITGA3, PTCH1, MGST1, SORD, SOD2, RHOA, ASS1, LDHA, PNP, CDH1, HADH, PAM, KCNK3, MAP2K6	377	293	19333	2.97536	0.433995	0.0355682	0.0352841
GOTERM_BP_DIRECT	GO:0045766~positive regulation of angiogenesis	12	2.86396	0.000376482	SEMA5A, MYDGF, NRP1, SMOC2, GRN, XBP1, JUP, ITGB3, EMILIN2, HIF1A, RTN4, VEGFA	377	164	19333	3.75228	0.628408	0.0555099	0.0550665
GOTERM_BP_DIRECT	GO:0060385~axonogenesis involved in innervation	4	0.954654	0.00038006	NRP1, EDN1, EDNRA, ECE1	377	8	19333	25.6406	0.631888	0.0555099	0.0550665
GOTERM_BP_DIRECT	GO:0007165~signal transduction	43	10.2625	0.000521036	GRB7, NRP1, GRN, PTPRR, NEDD9, SRI, CXCL14, HIF1A, NDRG1, TYMP, RAP1B, EDNRA, RASSF2, IMPA2, SPP1, TOM1, FLNB, GAST, SFN, FAM3C, RHPN2, MAPK6, MAP2K6, SH3GL1, CD53, GUCY1A2, IGFBP4, GDF15, ANXA4, CLEC11A, NR2F1, PPP2R5A, CSNK1D, IGF1, YWHAZ, ESR1, MANF, AIMP1, TYROBP, GNB1, OGN, PGR, MET	377	1268	19333	1.73903	0.745934	0.0696513	0.069095
GOTERM_BP_DIRECT	GO:0050731~positive regulation of peptidyl-tyrosine phosphorylation	9	2.14797	0.00052987	EFNA1, NRP1, CD81, ITGB3, CNTN1, LIF, IGF1, CD44, VEGFA	377	95	19333	4.85822	0.751769	0.0696513	0.069095
GOTERM_BP_DIRECT	GO:0010038~response to metal ion	4	0.954654	0.000561879	MTF1, TNNC1, MT1X, NDRG1	377	9	19333	22.7916	0.771814	0.0703419	0.06978
GOTERM_BP_DIRECT	GO:0001938~positive regulation of endothelial cell proliferation	8	1.90931	0.00074394	SEMA5A, MYDGF, POLD4, NRP1, ITGB3, ANG, HIF1A, VEGFA	377	77	19333	5.32791	0.858654	0.0889009	0.0881908
GOTERM_BP_DIRECT	GO:0003334~keratinocyte development	4	0.954654	0.000791133	PALLD, SFN, FLNB, FOSL2	377	10	19333	20.5125	0.875159	0.09043	0.0897076
GOTERM_BP_DIRECT	GO:0048146~positive regulation of fibroblast proliferation	7	1.67064	0.00089721	ANXA2, ITGB3, LIF, FN1, IGF1, ESR1, FOSL2	377	58	19333	6.18911	0.905563	0.0943507	0.093597
GOTERM_BP_DIRECT	GO:0034446~substrate adhesion-dependent cell spreading	7	1.67064	0.00089721	EFNA1, NRP1, LAMB3, ITGB3, FN1, RHOA, FERMT2	377	58	19333	6.18911	0.905563	0.0943507	0.093597
GOTERM_BP_DIRECT	GO:0019674~NAD metabolic process	4	0.954654	0.00107217	LDHA, NMRK1, QPRT, GPD1L	377	11	19333	18.6477	0.940409	0.108413	0.107547
GOTERM_BP_DIRECT	GO:0034976~response to endoplasmic reticulum stress	8	1.90931	0.00133782	ERN1, ERO1A, XBP1, FICD, ATP2A2, DNAJB9, ERP27, MAP3K5	377	85	19333	4.82646	0.970386	0.130264	0.129224
GOTERM_BP_DIRECT	GO:0097492~sympathetic neuron axon guidance	3	0.71599	0.0022056	EDN1, EDNRA, ECE1	377	4	19333	38.4609	0.996987	0.20488	0.203244
GOTERM_BP_DIRECT	GO:0010951~negative regulation of endopeptidase activity	10	2.38663	0.00225999	LXN, SPINT1, ANXA2, SLPI, APLP2, PAPLN, RARRES1, SERPINH1, TIMP3, SERPINA5	377	146	19333	3.51241	0.99739	0.20488	0.203244
GOTERM_BP_DIRECT	GO:0016477~cell migration	14	3.34129	0.0026549	TGFB2, LAMB3, JUP, ITGB3, NEDD9, RHOA, EFNA1, DEPDC1B, PALLD, PDPN, ANG, CTNNA2, MET, CD44	377	271	19333	2.64921	0.999078	0.232658	0.2308
GOTERM_BP_DIRECT	GO:1902287~semaphorin-plexin signaling pathway involved in axon guidance	4	0.954654	0.0027906	NRP1, EDN1, EDNRA, ECE1	377	15	19333	13.675	0.999355	0.236661	0.23477
GOTERM_BP_DIRECT	GO:0060325~face morphogenesis	5	1.19332	0.00329222	PLEKHA1, CRISPLD1, CRISPLD2, ARID5B, MSX1	377	32	19333	8.01268	0.999828	0.270477	0.268316
GOTERM_BP_DIRECT	GO:0010628~positive regulation of gene expression	21	5.01193	0.0034466	OSR2, EGR1, IL33, CITED2, ITGA3, ITGB3, LIF, FN1, MITF, IGF1, HIF1A, GDF7, VEGFA, TYROBP, ID4, TMEM119, AGR2, CNTN1, PGR, EZR, LIMS1	377	525	19333	2.05125	0.999886	0.27257	0.270393
GOTERM_BP_DIRECT	GO:0002282~microglial cell activation involved in immune response	3	0.71599	0.00362874	IL33, GRN, TYROBP	377	5	19333	30.7687	0.999929	0.27257	0.270393
GOTERM_BP_DIRECT	GO:0007044~cell-substrate junction assembly	3	0.71599	0.00362874	ITGB3, FN1, ITGA6	377	5	19333	30.7687	0.999929	0.27257	0.270393
GOTERM_BP_DIRECT	GO:0051897~positive regulation of protein kinase B signaling	9	2.14797	0.00376524	SEMA5A, MYDGF, XBP1, GDF15, IGF1, MET, FERMT2, RTN4, VEGFA	377	129	19333	3.57776	0.999951	0.274967	0.272771
GOTERM_BP_DIRECT	GO:0035924~cellular response to vascular endothelial growth factor stimulus	5	1.19332	0.00411845	ERN1, NRP1, XBP1, MT1G, VEGFA	377	34	19333	7.54135	0.999981	0.292632	0.290295
GOTERM_BP_DIRECT	GO:0042476~odontogenesis	5	1.19332	0.00457965	OSR2, TGFB2, AQP3, PAM, RHOA	377	35	19333	7.32588	0.999994	0.316839	0.314309
GOTERM_BP_DIRECT	GO:0007160~cell-matrix adhesion	8	1.90931	0.00492161	CD96, ITGA3, ITGB3, FN1, ITGA6, CD44, RHOA, FERMT2	377	107	19333	3.83411	0.999998	0.331767	0.329117
GOTERM_BP_DIRECT	GO:0016485~protein processing	7	1.67064	0.00526364	COMP, BACE2, ADAMTS2, MME, PTCH1, TMPRSS4, ECE1	377	82	19333	4.37766	0.999999	0.344543	0.341791
GOTERM_BP_DIRECT	GO:0003100~regulation of systemic arterial blood pressure by endothelin	3	0.71599	0.00537325	EDN1, ECE1, RHOA	377	6	19333	25.6406	0.999999	0.344543	0.341791
GOTERM_BP_DIRECT	GO:2000649~regulation of sodium ion transmembrane transporter activity	4	0.954654	0.00561067	FXYD3, FXYD2, FXYD1, GPD1L	377	19	19333	10.796	1	0.351201	0.348396
GOTERM_BP_DIRECT	GO:0042474~middle ear morphogenesis	4	0.954654	0.00650674	OSR2, EDN1, EDNRA, MSX1	377	20	19333	10.2562	1	0.397819	0.394641
GOTERM_BP_DIRECT	GO:0050919~negative chemotaxis	5	1.19332	0.00677001	DPP4, SEMA5A, SEMA3C, ITGB3, RHOA	377	39	19333	6.57451	1	0.404508	0.401277
GOTERM_BP_DIRECT	GO:0048842~positive regulation of axon extension involved in axon guidance	3	0.71599	0.00742614	SEMA5A, NRP1, VEGFA	377	7	19333	21.9776	1	0.409857	0.406584
GOTERM_BP_DIRECT	GO:0042045~epithelial fluid transport	3	0.71599	0.00742614	EDN1, AHCYL1, EDNRB	377	7	19333	21.9776	1	0.409857	0.406584
GOTERM_BP_DIRECT	GO:0061028~establishment of endothelial barrier	4	0.954654	0.00748313	RAP1B, EDNRA, EDNRB, EZR	377	21	19333	9.76784	1	0.409857	0.406584
GOTERM_BP_DIRECT	GO:0010666~positive regulation of cardiac muscle cell apoptotic process	4	0.954654	0.00748313	BNIP3, CAPN2, ATP2A2, MAP3K5	377	21	19333	9.76784	1	0.409857	0.406584
GOTERM_BP_DIRECT	GO:0030324~lung development	7	1.67064	0.00867008	ADAMTS2, MME, CRISPLD2, ITGA3, PDPN, YWHAZ, VEGFA	377	91	19333	3.94471	1	0.465176	0.461461
GOTERM_BP_DIRECT	GO:0001934~positive regulation of protein phosphorylation	11	2.6253	0.00886133	EFNA1, MYDGF, XBP1, EDNRB, ANXA2, LIMK2, FAXDC2, ITGB3, TMEM119, CSNK1D, VEGFA	377	212	19333	2.66082	1	0.465929	0.462207
GOTERM_BP_DIRECT	GO:0030036~actin cytoskeleton organization	10	2.38663	0.00920648	SPECC1, DIAPH1, TYROBP, PALLD, LIMK2, CAPZA2, FLNB, PDLIM4, RHOA, ADRA2A	377	181	19333	2.83321	1	0.474585	0.470794
GOTERM_BP_DIRECT	GO:0030855~epithelial cell differentiation	7	1.67064	0.0100932	LGALS3, TGFB1I1, ANXA4, PGK1, CTSB, GDF7, VEGFA	377	94	19333	3.81881	1	0.496147	0.492184
GOTERM_BP_DIRECT	GO:1900026~positive regulation of substrate adhesion-dependent cell spreading	5	1.19332	0.010359	NRP1, ITGB3, NEDD9, FERMT2, LIMS1	377	44	19333	5.82741	1	0.496147	0.492184
GOTERM_BP_DIRECT	GO:0050918~positive chemotaxis	5	1.19332	0.010359	SEMA5A, LGALS3, NRP1, MET, VEGFA	377	44	19333	5.82741	1	0.496147	0.492184
GOTERM_BP_DIRECT	GO:0010595~positive regulation of endothelial cell migration	6	1.43198	0.0103796	NRP1, SMOC2, GRN, EDN1, ITGB3, VEGFA	377	68	19333	4.52481	1	0.496147	0.492184
GOTERM_BP_DIRECT	GO:0007507~heart development	11	2.6253	0.0109781	EDN1, TGFB2, EDNRA, CITED2, ITGA3, FN1, ECE1, SRI, SOD2, PAM, PDLIM4	377	219	19333	2.57577	1	0.515384	0.511267
GOTERM_BP_DIRECT	GO:0043269~regulation of ion transport	3	0.71599	0.0124071	CLDN10, FXYD3, FXYD1	377	9	19333	17.0937	1	0.57225	0.567679
GOTERM_BP_DIRECT	GO:0001755~neural crest cell migration	5	1.19332	0.0130081	SEMA5A, NRP1, EDNRB, SEMA3C, HIF1A	377	47	19333	5.45544	1	0.587443	0.582751
GOTERM_BP_DIRECT	GO:0043410~positive regulation of MAPK cascade	9	2.14797	0.0131834	EFNA1, MYDGF, GDF15, IGFBP4, CD81, LIF, IGF1, ADRA2A, VEGFA	377	160	19333	2.88457	1	0.587443	0.582751
GOTERM_BP_DIRECT	GO:0072659~protein localization to plasma membrane	9	2.14797	0.0136459	TSPAN15, JUP, ANXA2, CDH1, CD81, PTCH1, ATP2C2, ATP1B1, EZR	377	161	19333	2.86665	1	0.591954	0.587226
GOTERM_BP_DIRECT	GO:0070301~cellular response to hydrogen peroxide	6	1.43198	0.0146051	ERN1, EDN1, PLEKHA1, BNIP3, FOXO1, MAP3K5	377	74	19333	4.15793	1	0.591954	0.587226
GOTERM_BP_DIRECT	GO:0051603~proteolysis involved in cellular protein catabolic process	5	1.19332	0.0149934	DNAJC3, HSPA5, CAPN2, CTSF, CTSB	377	49	19333	5.23277	1	0.591954	0.587226
GOTERM_BP_DIRECT	GO:0061626~pharyngeal arch artery morphogenesis	3	0.71599	0.0153111	EDN1, TGFB2, EDNRA	377	10	19333	15.3844	1	0.591954	0.587226
GOTERM_BP_DIRECT	GO:0070294~renal sodium ion absorption	3	0.71599	0.0153111	EDN1, EDNRA, EDNRB	377	10	19333	15.3844	1	0.591954	0.587226
GOTERM_BP_DIRECT	GO:2001028~positive regulation of endothelial cell chemotaxis	3	0.71599	0.0153111	SEMA5A, SMOC2, MET	377	10	19333	15.3844	1	0.591954	0.587226
GOTERM_BP_DIRECT	GO:0097152~mesenchymal cell apoptotic process	3	0.71599	0.0153111	EDNRA, MSX1, HIF1A	377	10	19333	15.3844	1	0.591954	0.587226
GOTERM_BP_DIRECT	GO:0070244~negative regulation of thymocyte apoptotic process	3	0.71599	0.0153111	EFNA1, RORC, HIF1A	377	10	19333	15.3844	1	0.591954	0.587226
GOTERM_BP_DIRECT	GO:0086100~endothelin receptor signaling pathway	3	0.71599	0.0153111	EDN1, EDNRA, EDNRB	377	10	19333	15.3844	1	0.591954	0.587226
GOTERM_BP_DIRECT	GO:0030198~extracellular matrix organization	9	2.14797	0.0156152	ERO1A, SMOC2, ADAMTS2, SPINT1, CRISPLD2, PAPLN, MMP19, COL4A5, VWA1	377	165	19333	2.79715	1	0.594963	0.59021
GOTERM_BP_DIRECT	GO:0051894~positive regulation of focal adhesion assembly	4	0.954654	0.0166789	NRP1, FERMT2, LIMS1, VEGFA	377	28	19333	7.32588	1	0.626413	0.62141
GOTERM_BP_DIRECT	GO:0045669~positive regulation of osteoblast differentiation	6	1.43198	0.0170956	TMEM119, HIF1A-AS2, SUCO, IGF1, IL6ST, FERMT2	377	77	19333	3.99594	1	0.633017	0.627961
GOTERM_BP_DIRECT	GO:0046697~decidualization	4	0.954654	0.0183408	CITED2, SPP1, LIF, CTSB	377	29	19333	7.07326	1	0.6391	0.633995
GOTERM_BP_DIRECT	GO:1902600~hydrogen ion transmembrane transport	8	1.90931	0.0184478	ATP6V1A, SLC15A1, FXYD2, SLC33A1, NDUFA4L2, ATP1B1, TMCO3, SLC15A4	377	138	19333	2.97282	1	0.6391	0.633995
GOTERM_BP_DIRECT	GO:0051561~positive regulation of mitochondrial calcium ion concentration	3	0.71599	0.0184753	BNIP3, MCU, TGM2	377	11	19333	13.9858	1	0.6391	0.633995
GOTERM_BP_DIRECT	GO:0034975~protein folding in endoplasmic reticulum	3	0.71599	0.0184753	ERO1A, DNAJC3, HSPA5	377	11	19333	13.9858	1	0.6391	0.633995
GOTERM_BP_DIRECT	GO:0071679~commissural neuron axon guidance	3	0.71599	0.0184753	NRP1, PTCH1, VEGFA	377	11	19333	13.9858	1	0.6391	0.633995
GOTERM_BP_DIRECT	GO:0007229~integrin-mediated signaling pathway	7	1.67064	0.0205646	NRP1, ITGA3, ITGB3, FN1, NEDD9, ITGA6, FERMT2	377	110	19333	3.26335	1	0.699698	0.694109
GOTERM_BP_DIRECT	GO:0042149~cellular response to glucose starvation	5	1.19332	0.0207594	XBP1, HSPA5, SLC2A1, PMAIP1, CPEB4	377	54	19333	4.74826	1	0.699698	0.694109
GOTERM_BP_DIRECT	GO:0032148~activation of protein kinase B activity	4	0.954654	0.0219305	SLC1A1, ANG, IGF1, ADRA2A	377	31	19333	6.61692	1	0.711793	0.706107
GOTERM_BP_DIRECT	GO:0042327~positive regulation of phosphorylation	4	0.954654	0.0219305	NRP1, ITGA6, ANG, VEGFA	377	31	19333	6.61692	1	0.711793	0.706107
GOTERM_BP_DIRECT	GO:0060349~bone morphogenesis	4	0.954654	0.0219305	OSR2, CITED2, MSX1, DHRS3	377	31	19333	6.61692	1	0.711793	0.706107
GOTERM_BP_DIRECT	GO:1904707~positive regulation of vascular smooth muscle cell proliferation	5	1.19332	0.0233976	ERN1, EDN1, XBP1, IGF1, MAP3K5	377	56	19333	4.57868	1	0.737932	0.732037
GOTERM_BP_DIRECT	GO:0016239~positive regulation of macroautophagy	4	0.954654	0.0238586	SCOC, LARP1, BNIP3, HIF1A	377	32	19333	6.41015	1	0.737932	0.732037
GOTERM_BP_DIRECT	GO:0001569~branching involved in blood vessel morphogenesis	4	0.954654	0.0238586	NRP1, EDN1, EDNRA, VEGFA	377	32	19333	6.41015	1	0.737932	0.732037
GOTERM_BP_DIRECT	GO:0019082~viral protein processing	4	0.954654	0.0238586	GALNT1, MGAT1, MGAT2, ST3GAL1	377	32	19333	6.41015	1	0.737932	0.732037
GOTERM_BP_DIRECT	GO:0001701~in utero embryonic development	10	2.38663	0.0247103	EDN1, EDNRA, PTPRR, RDH10, PTCH1, HM13, MGAT1, MSX1, YBX3, VEGFA	377	214	19333	2.39632	1	0.754435	0.748409
GOTERM_BP_DIRECT	GO:0001503~ossification	6	1.43198	0.0250656	RASSF2, CLEC11A, LRRC17, TMEM119, SPP1, SUCO	377	85	19333	3.61985	1	0.754435	0.748409
GOTERM_BP_DIRECT	GO:1901731~positive regulation of platelet aggregation	3	0.71599	0.02554	PDPN, EMILIN2, IL6ST	377	13	19333	11.8341	1	0.754435	0.748409
GOTERM_BP_DIRECT	GO:0002675~positive regulation of acute inflammatory response	3	0.71599	0.02554	C2CD4A, C2CD4B, IL6ST	377	13	19333	11.8341	1	0.754435	0.748409
GOTERM_BP_DIRECT	GO:0007417~central nervous system development	8	1.90931	0.0275793	VCAN, PAX8, CITED2, MTF1, APLP2, SLC2A1, PAM, SH3GL1	377	150	19333	2.735	1	0.773906	0.767724
GOTERM_BP_DIRECT	GO:0045599~negative regulation of fat cell differentiation	5	1.19332	0.0277206	TGFB1I1, ID4, SOD2, FERMT2, FOXO1	377	59	19333	4.34586	1	0.773906	0.767724
GOTERM_BP_DIRECT	GO:0022900~electron transport chain	5	1.19332	0.0277206	NDUFA4L2, DEGS1, PHGDH, DHRS3, IDO1	377	59	19333	4.34586	1	0.773906	0.767724
GOTERM_BP_DIRECT	GO:0048008~platelet-derived growth factor receptor signaling pathway	4	0.954654	0.027981	NRP1, PLEKHA1, ITGB3, ARID5B	377	34	19333	6.03308	1	0.773906	0.767724
GOTERM_BP_DIRECT	GO:0030509~BMP signaling pathway	6	1.43198	0.028578	COMP, EGR1, TGFB2, GDF15, SLC33A1, GDF7	377	88	19333	3.49644	1	0.773906	0.767724
GOTERM_BP_DIRECT	GO:0050821~protein stabilization	10	2.38663	0.0289485	EFNA1, GRN, TYROBP, RASSF2, CTNND1, MSX1, IGF1, ATP1B1, TSPAN1, RTN4	377	220	19333	2.33096	1	0.773906	0.767724
GOTERM_BP_DIRECT	GO:0030199~collagen fibril organization	5	1.19332	0.0292603	COMP, TGFB2, ADAMTS2, ANXA2, SERPINH1	377	60	19333	4.27343	1	0.773906	0.767724
GOTERM_BP_DIRECT	GO:0006915~apoptotic process	20	4.77327	0.0292815	XBP1, AHCYL1, GADD45A, ZFAND6, BNIP3, CDCA7, SLC40A1, BUB1B, YBX3, FOXO1, RTN4, AIMP1, COMP, MYDGF, SLK, PMAIP1, PAEP, MAP2K6, MCM2, HTATIP2	377	607	19333	1.68966	1	0.773906	0.767724
GOTERM_BP_DIRECT	GO:0060322~head development	3	0.71599	0.0294192	OSR2, EDNRA, LIMK2	377	14	19333	10.9888	1	0.773906	0.767724
GOTERM_BP_DIRECT	GO:0030195~negative regulation of blood coagulation	3	0.71599	0.0294192	THBD, EDN1, TSPAN8	377	14	19333	10.9888	1	0.773906	0.767724
GOTERM_BP_DIRECT	GO:0071526~semaphorin-plexin signaling pathway	4	0.954654	0.0301749	SEMA5A, NRP1, SEMA3C, MET	377	35	19333	5.8607	1	0.773906	0.767724
GOTERM_BP_DIRECT	GO:0070059~intrinsic apoptotic signaling pathway in response to endoplasmic reticulum stress	4	0.954654	0.0301749	ERN1, ERO1A, SELENOK, MAP3K5	377	35	19333	5.8607	1	0.773906	0.767724
GOTERM_BP_DIRECT	GO:0043065~positive regulation of apoptotic process	13	3.10263	0.030261	GADD45A, BNIP3, FOXO1, LDHA, RASSF2, FAM162A, EMILIN2, PMAIP1, ITGA6, NUPR1, MAP2K6, TGM2, MAP3K5	377	332	19333	2.008	1	0.773906	0.767724
GOTERM_BP_DIRECT	GO:0001822~kidney development	7	1.67064	0.0309903	TGFB2, MME, PAX8, ARID5B, RHOA, ASS1, VEGFA	377	121	19333	2.96668	1	0.773906	0.767724
GOTERM_BP_DIRECT	GO:0006979~response to oxidative stress	7	1.67064	0.0309903	ERO1A, PAGE4, SCARA3, VNN1, GPX3, MTF1, SELENOK	377	121	19333	2.96668	1	0.773906	0.767724
GOTERM_BP_DIRECT	GO:0010467~gene expression	6	1.43198	0.0310842	IL33, EDNRA, EDNRB, SLC1A1, CNTN1, SLC3A1	377	90	19333	3.41874	1	0.773906	0.767724
GOTERM_BP_DIRECT	GO:0008360~regulation of cell shape	8	1.90931	0.0312035	DIAPH1, PDPN, FN1, ALDOA, EZR, RHOA, FERMT2, VEGFA	377	154	19333	2.66396	1	0.773906	0.767724
GOTERM_BP_DIRECT	GO:0034599~cellular response to oxidative stress	6	1.43198	0.0323874	EDNRA, XBP1, SELENOS, ATP2A2, SOD2, FOXO1	377	91	19333	3.38118	1	0.782832	0.776579
GOTERM_BP_DIRECT	GO:0010043~response to zinc ion	4	0.954654	0.0324567	SLC30A2, SOD2, PAM, ASS1	377	36	19333	5.69791	1	0.782832	0.776579
GOTERM_BP_DIRECT	GO:0051017~actin filament bundle assembly	4	0.954654	0.0324567	BAIAP2L1, CALD1, NEDD9, EZR	377	36	19333	5.69791	1	0.782832	0.776579
GOTERM_BP_DIRECT	GO:0006636~unsaturated fatty acid biosynthetic process	3	0.71599	0.0335159	FADS3, SCD5, DEGS1	377	15	19333	10.2562	1	0.791164	0.784844
GOTERM_BP_DIRECT	GO:0044319~wound healing, spreading of cells	3	0.71599	0.0335159	PDPN, CD44, RHOA	377	15	19333	10.2562	1	0.791164	0.784844
GOTERM_BP_DIRECT	GO:0001889~liver development	6	1.43198	0.0337241	XBP1, CITED2, ARID5B, SOD2, MET, ASS1	377	92	19333	3.34442	1	0.791164	0.784844
GOTERM_BP_DIRECT	GO:2001237~negative regulation of extrinsic apoptotic signaling pathway	4	0.954654	0.0348261	LGALS3, NRP1, ITGA6, IGF1	377	37	19333	5.54391	1	0.791164	0.784844
GOTERM_BP_DIRECT	GO:0032496~response to lipopolysaccharide	8	1.90931	0.0351344	THBD, CD96, EDN1, SLPI, MGST1, ATP2A2, SOD2, IDO1	377	158	19333	2.59651	1	0.791164	0.784844
GOTERM_BP_DIRECT	GO:0043524~negative regulation of neuron apoptotic process	8	1.90931	0.0361661	NRP1, GRN, SLC1A1, IL6ST, SOD2, HIF1A, RHOA, CPEB4	377	159	19333	2.58018	1	0.791164	0.784844
GOTERM_BP_DIRECT	GO:0001974~blood vessel remodeling	4	0.954654	0.0372825	EDNRA, SEMA3C, LIF, TGM2	377	38	19333	5.39802	1	0.791164	0.784844
GOTERM_BP_DIRECT	GO:0043588~skin development	4	0.954654	0.0372825	COMP, ADAMTS2, JUP, ITGA3	377	38	19333	5.39802	1	0.791164	0.784844
GOTERM_BP_DIRECT	GO:0048678~response to axon injury	4	0.954654	0.0372825	TYROBP, BNIP3, SLC1A1, SOD2	377	38	19333	5.39802	1	0.791164	0.784844
GOTERM_BP_DIRECT	GO:0008219~cell death	4	0.954654	0.0372825	TGFB2, BNIP3, EMP1, FOSL2	377	38	19333	5.39802	1	0.791164	0.784844
GOTERM_BP_DIRECT	GO:0033630~positive regulation of cell adhesion mediated by integrin	3	0.71599	0.0378203	TGFB2, ITGB3, LIF	377	16	19333	9.61522	1	0.791164	0.784844
GOTERM_BP_DIRECT	GO:0010765~positive regulation of sodium ion transport	3	0.71599	0.0378203	AHCYL1, CNTN1, GPD1L	377	16	19333	9.61522	1	0.791164	0.784844
GOTERM_BP_DIRECT	GO:1901741~positive regulation of myoblast fusion	3	0.71599	0.0378203	CD53, GDF15, CAPN2	377	16	19333	9.61522	1	0.791164	0.784844
GOTERM_BP_DIRECT	GO:0044751~cellular response to human chorionic gonadotropin stimulus	2	0.477327	0.03852	EDN1, EDNRA	377	2	19333	51.2812	1	0.791164	0.784844
GOTERM_BP_DIRECT	GO:0038190~VEGF-activated neuropilin signaling pathway	2	0.477327	0.03852	NRP1, VEGFA	377	2	19333	51.2812	1	0.791164	0.784844
GOTERM_BP_DIRECT	GO:1905403~negative regulation of activated CD8-positive, alpha-beta T cell apoptotic process	2	0.477327	0.03852	ARG2, ST3GAL1	377	2	19333	51.2812	1	0.791164	0.784844
GOTERM_BP_DIRECT	GO:0097018~renal albumin absorption	2	0.477327	0.03852	EDNRA, EDNRB	377	2	19333	51.2812	1	0.791164	0.784844
GOTERM_BP_DIRECT	GO:0070101~positive regulation of chemokine-mediated signaling pathway	2	0.477327	0.03852	EDN1, HIF1A	377	2	19333	51.2812	1	0.791164	0.784844
GOTERM_BP_DIRECT	GO:1903537~meiotic cell cycle process involved in oocyte maturation	2	0.477327	0.03852	EDN1, EDNRA	377	2	19333	51.2812	1	0.791164	0.784844
GOTERM_BP_DIRECT	GO:0007565~female pregnancy	6	1.43198	0.039411	THBD, CLDN4, SLC2A1, CAPN2, ADRA2A, IDO1	377	96	19333	3.20507	1	0.79924	0.792856
GOTERM_BP_DIRECT	GO:0060021~palate development	5	1.19332	0.0395488	OSR2, PLEKHA1, ARID5B, MSX1, DHRS3	377	66	19333	3.88494	1	0.79924	0.792856
GOTERM_BP_DIRECT	GO:0010811~positive regulation of cell-substrate adhesion	4	0.954654	0.0398252	ITGA3, AGR2, ITGA6, LIMS1	377	39	19333	5.25961	1	0.79924	0.792856
GOTERM_BP_DIRECT	GO:0042127~regulation of cell proliferation	8	1.90931	0.0416241	TGFB2, JUP, CDCA7, EMILIN2, XIAP, MITF, PLCD3, NDRG1	377	164	19333	2.50152	1	0.826743	0.820139
GOTERM_BP_DIRECT	GO:0016486~peptide hormone processing	3	0.71599	0.0423227	DPP4, BACE2, ECE1	377	17	19333	9.04962	1	0.826743	0.820139
GOTERM_BP_DIRECT	GO:0033627~cell adhesion mediated by integrin	4	0.954654	0.0424535	ITGA3, ITGB3, EMILIN2, ITGA6	377	40	19333	5.12812	1	0.826743	0.820139
GOTERM_BP_DIRECT	GO:0010634~positive regulation of epithelial cell migration	4	0.954654	0.0424535	TGFB2, ITGA3, HIF1A, RTN4	377	40	19333	5.12812	1	0.826743	0.820139
GOTERM_BP_DIRECT	GO:0007420~brain development	11	2.6253	0.043013	PTCH1, SLC1A1, AMIGO2, CTNND1, CNTN1, PHGDH, HAP1, HNMT, KCNK3, ADGRL2, RTN4	377	274	19333	2.05873	1	0.831479	0.824837
GOTERM_BP_DIRECT	GO:0008284~positive regulation of cell proliferation	18	4.29594	0.0435147	SLC35F6, OSR2, TGFB2, XBP1, EDN1, CD81, CLEC11A, TBC1D8, LIF, FN1, IGF1, ADRA2A, VEGFA, DPP4, EDNRB, PRC1, S100A13, IL6ST	377	553	19333	1.66919	1	0.835038	0.828368
GOTERM_BP_DIRECT	GO:0009611~response to wounding	5	1.19332	0.0474145	NRP1, TGFB2, EDNRA, TMPRSS4, FN1	377	70	19333	3.66294	1	0.895446	0.888293
GOTERM_BP_DIRECT	GO:0061025~membrane fusion	4	0.954654	0.0479639	DPP4, USO1, MYOF, STX18	377	42	19333	4.88392	1	0.895446	0.888293
GOTERM_BP_DIRECT	GO:0045944~positive regulation of transcription from RNA polymerase II promoter	33	7.87589	0.0482841	SMARCD2, CITED2, CD81, SLC40A1, HIF1A, LITAF, FOXO1, MYDGF, MSX1, HTATIP2, OSR2, EGR1, IL33, XBP1, EDN1, JUP, ANXA2, IRX3, LIF, NR2F1, LMO7, MITF, IGF1, ESR1, FOSL2, VEGFA, NFIA, PAX8, MTF1, ID4, ITGA6, PGR, MET	377	1210	19333	1.39858	1	0.895446	0.888293
GOTERM_BP_DIRECT	GO:0046718~viral entry into host cell	6	1.43198	0.0489748	DPP4, NRP1, CD81, ITGB3, CD55, CTSB	377	102	19333	3.01654	1	0.895446	0.888293
GOTERM_BP_DIRECT	GO:0032922~circadian regulation of gene expression	5	1.19332	0.0495067	EGR1, GFPT1, RORC, ID4, CSNK1D	377	71	19333	3.61135	1	0.895446	0.888293
GOTERM_BP_DIRECT	GO:0090502~RNA phosphodiester bond hydrolysis, endonucleolytic	5	1.19332	0.0495067	ERN1, RNASEH2A, LACTB2, RNASE4, ANG	377	71	19333	3.61135	1	0.895446	0.888293

## Sheet: sEMS vs. sCT_KEGG PATHWAY
Category	Term	Count	%	P Value	Genes	List Total	Pop Hits	Pop Total	Fold Enrichment	Bonferroni	Benjamini	FDR
KEGG_PATHWAY	hsa04978:Mineral absorption	10	2.38663	3.04779e-05	MT2A, FXYD2, MT1M, SLC40A1, MT1F, MT1G, MT1H, MT1X, ATP1B1, MT1E	224	60	8205	6.10491	0.00864871	0.0086862	0.00856429
KEGG_PATHWAY	hsa04510:Focal adhesion	17	4.05728	0.000110016	LAMB3, ITGA3, ITGB3, FN1, XIAP, IGF1, RHOA, VEGFA, RAP1B, COMP, DIAPH1, SPP1, CAPN2, COL4A5, ITGA6, FLNB, MET	224	201	8205	3.09801	0.0308699	0.0156774	0.0154573
KEGG_PATHWAY	hsa05200:Pathways in cancer	30	7.1599	0.000231193	MGST1, SLC2A1, XIAP, HIF1A, FOXO1, EDNRA, EDNRB, TFG, CDH1, PMAIP1, CTNNA2, TGFB2, EDN1, LAMB3, JUP, ITGA3, GADD45A, PTCH1, FN1, MITF, IGF1, ESR1, RHOA, VEGFA, PAX8, GNB1, COL4A5, ITGA6, IL6ST, MET	224	531	8205	2.06946	0.0637733	0.0219633	0.0216551
KEGG_PATHWAY	hsa05205:Proteoglycans in cancer	15	3.57995	0.00136709	TGFB2, ITGB3, PTCH1, TWIST2, FN1, IGF1, HIF1A, ESR1, RHOA, VEGFA, TIMP3, FLNB, EZR, MET, CD44	224	205	8205	2.6802	0.322866	0.0873635	0.0861373
KEGG_PATHWAY	hsa04933:AGE-RAGE signaling pathway in diabetic complications	10	2.38663	0.00153269	THBD, DIAPH1, EGR1, EDN1, TGFB2, FN1, COL4A5, PLCD3, FOXO1, VEGFA	224	100	8205	3.66295	0.354127	0.0873635	0.0861373
KEGG_PATHWAY	hsa04512:ECM-receptor interaction	9	2.14797	0.00260588	COMP, LAMB3, ITGA3, ITGB3, SPP1, FN1, COL4A5, ITGA6, CD44	224	88	8205	3.7462	0.524623	0.123779	0.122042
KEGG_PATHWAY	hsa04974:Protein digestion and absorption	9	2.14797	0.00681988	DPP4, SLC15A1, MME, FXYD2, SLC1A1, COL4A5, SLC3A1, COL21A1, ATP1B1	224	103	8205	3.20063	0.857772	0.246329	0.242871
KEGG_PATHWAY	hsa01100:Metabolic pathways	58	13.8425	0.00691449	AHCYL1, CHPF, QPRT, ENO1, HNMT, GMPPB, PNP, SPTLC3, IMPA2, NMRK1, PHGDH, HADH, SEPHS2, GLUL, GUCY1A2, ARG2, GPX3, SORD, ACSL5, ACSL4, ETHE1, ALDOA, IDO1, ATP6V1A, ASAH1, ACSS3, H6PD, NNMT, MAOA, MGST1, NDUFA4L2, PAPSS2, TYMP, SELENBP1, LDHA, RDH10, PGK1, GCNT3, ST3GAL5, MGAT1, MGAT2, B4GALNT3, RIMKLB, ST3GAL1, FAHD1, GALNT1, SRD5A3, SCD5, SLC33A1, GFPT1, DHRS3, ASS1, DERA, GALE, HAL, VNN1, DEGS1,…	224	1541	8205	1.37866	0.861582	0.246329	0.242871
KEGG_PATHWAY	hsa04066:HIF-1 signaling pathway	9	2.14797	0.00949347	EDN1, LDHA, SLC2A1, PGK1, IGF1, ENO1, ALDOA, HIF1A, VEGFA	224	109	8205	3.02445	0.934031	0.300627	0.296407
KEGG_PATHWAY	hsa05410:Hypertrophic cardiomyopathy	8	1.90931	0.0110433	EDN1, TGFB2, ITGA3, ITGB3, TNNC1, ATP2A2, ITGA6, IGF1	224	90	8205	3.25595	0.957779	0.314733	0.310316
KEGG_PATHWAY	hsa01230:Biosynthesis of amino acids	7	1.67064	0.0159689	ARG2, PGK1, PHGDH, ENO1, ALDOA, GLUL, ASS1	224	75	8205	3.41875	0.989826	0.395641	0.390088
KEGG_PATHWAY	hsa04919:Thyroid hormone signaling pathway	9	2.14797	0.01708	FXYD2, ITGB3, SLC2A1, ATP2A2, ATP1B1, PLCD3, HIF1A, ESR1, FOXO1	224	121	8205	2.72451	0.992626	0.395641	0.390088
KEGG_PATHWAY	hsa04141:Protein processing in endoplasmic reticulum	11	2.6253	0.0180468	ERN1, ERO1A, EDEM3, DNAJC3, XBP1, TRAM1, SELENOS, HSPA5, SEC61G, CAPN2, MAP3K5	224	171	8205	2.35628	0.99443	0.395641	0.390088
KEGG_PATHWAY	hsa04015:Rap1 signaling pathway	12	2.86396	0.0278945	RAP1B, EFNA1, CDH1, ITGB3, CTNND1, IGF1, SIPA1L2, RAPGEF5, MET, RHOA, MAP2K6, VEGFA	224	210	8205	2.09311	0.999685	0.544556	0.536913
KEGG_PATHWAY	hsa00920:Sulfur metabolism	3	0.71599	0.0286608	SELENBP1, ETHE1, PAPSS2	224	10	8205	10.9888	0.999748	0.544556	0.536913
KEGG_PATHWAY	hsa05418:Fluid shear stress and atherosclerosis	9	2.14797	0.0354698	THBD, EDN1, ITGB3, MGST1, RHOA, ASS1, MAP2K6, MAP3K5, VEGFA	224	139	8205	2.37169	0.999966	0.619187	0.610497
KEGG_PATHWAY	hsa05222:Small cell lung cancer	7	1.67064	0.0388421	LAMB3, ITGA3, GADD45A, FN1, COL4A5, XIAP, ITGA6	224	92	8205	2.78702	0.999988	0.619187	0.610497
KEGG_PATHWAY	hsa05211:Renal cell carcinoma	6	1.43198	0.0391065	RAP1B, TGFB2, SLC2A1, HIF1A, MET, VEGFA	224	69	8205	3.18517	0.999988	0.619187	0.610497
KEGG_PATHWAY	hsa04520:Adherens junction	6	1.43198	0.0434031	CDH1, CTNND1, LMO7, CTNNA2, MET, RHOA	224	71	8205	3.09545	0.999997	0.651046	0.641909
KEGG_PATHWAY	hsa05414:Dilated cardiomyopathy	7	1.67064	0.0462534	TGFB2, ITGA3, ITGB3, TNNC1, ATP2A2, ITGA6, IGF1	224	96	8205	2.6709	0.999999	0.659112	0.649861

## Sheet: pCT vs. sCT_BP_DIRECT
Category	Term	Count	%	P Value	Genes	List Total	Pop Hits	Pop Total	Fold Enrichment	Bonferroni	Benjamini	FDR
GOTERM_BP_DIRECT	GO:0006915~apoptotic process	17	13.0769	7.81375e-07	PPP1R15A, CSRNP1, PLK3, TNFRSF12A, GADD45B, TNFAIP3, NTN1, RTN4, NFKBIA, DLC1, PIM1, PIM3, PHLDA1, RNF152, RBM5, S100A8, MCL1	118	607	19333	4.58857	0.000975461	0.000512371	0.000508269
GOTERM_BP_DIRECT	GO:0045944~positive regulation of transcription from RNA polymerase II promoter	24	18.4615	8.2045e-07	KLF10, CSRNP1, APP, EGR3, JUND, LMO2, WNT5A, LIF, MICAL2, MEIS3, FGF2, BACH1, KLF2, VEGFA, ARMCX3, NFKBIA, FOSL1, NR4A3, SERTAD1, MAFF, BCL3, CREB3L2, REL, ATF3	118	1210	19333	3.2497	0.00102422	0.000512371	0.000508269
GOTERM_BP_DIRECT	GO:0043066~negative regulation of apoptotic process	15	11.5385	3.94858e-06	PAGE4, PLK3, CDKN1A, EGR3, WNT5A, ANXA5, FHL2, TWIST2, PLAUR, THBS1, VEGFA, BCL3, PIM1, PIM3, MCL1	118	530	19333	4.63695	0.00491965	0.00164393	0.00163077
GOTERM_BP_DIRECT	GO:0048008~platelet-derived growth factor receptor signaling pathway	5	3.84615	5.13497e-05	CSRNP1, NR4A3, TIPARP, PDGFC, TXNIP	118	34	19333	24.094	0.0621238	0.0160339	0.0159056
GOTERM_BP_DIRECT	GO:0043065~positive regulation of apoptotic process	10	7.69231	0.000189451	FOSL1, APP, TNFRSF12A, GADD45B, DCUN1D3, TXNIP, PHLDA1, RNF122, RBM5, MCL1	118	332	19333	4.93491	0.21073	0.047325	0.0469461
GOTERM_BP_DIRECT	GO:0042060~wound healing	6	4.61538	0.000406671	CDKN1A, DST, TPM1, WNT5A, FGF2, S100A8	118	103	19333	9.54402	0.398324	0.0846554	0.0839777
GOTERM_BP_DIRECT	GO:0008285~negative regulation of cell proliferation	11	8.46154	0.000520338	FOSL1, KLF10, APP, CDKN1A, DLC1, LMNA, LIF, THBS1, FGF2, NDRG1, RBM5	118	464	19333	3.88411	0.477992	0.0928432	0.0920999
GOTERM_BP_DIRECT	GO:0006357~regulation of transcription from RNA polymerase II promoter	23	17.6923	0.000602771	KLF10, CSRNP1, APP, EGR3, JUND, TWIST2, ZBTB21, JMJD1C, MEIS3, CHD1, BACH1, KLF2, VEGFA, FOSL1, NR4A3, BHLHE40, MAFF, CREB3L2, REL, CCNL1, ATF3, HES4, CREB5	118	1723	19333	2.18706	0.52909	0.0941077	0.0933542
GOTERM_BP_DIRECT	GO:0000122~negative regulation of transcription from RNA polymerase II promoter	16	12.3077	0.000781401	KLF10, PLK3, APP, JUND, FHL2, ZBTB21, AEBP1, BACH1, KLF2, VEGFA, NR4A3, BHLHE40, MAFF, TXNIP, SKIL, ATF3	118	973	19333	2.69417	0.623317	0.108386	0.107518
GOTERM_BP_DIRECT	GO:0050679~positive regulation of epithelial cell proliferation	5	3.84615	0.000954559	NR4A3, WNT5A, LAMB1, FGF2, VEGFA	118	72	19333	11.3777	0.696634	0.108386	0.107518
GOTERM_BP_DIRECT	GO:0007623~circadian rhythm	5	3.84615	0.000954559	KLF10, EGR3, JUND, HOMER1, BHLHE40	118	72	19333	11.3777	0.696634	0.108386	0.107518
GOTERM_BP_DIRECT	GO:0051897~positive regulation of protein kinase B signaling	6	4.61538	0.00112902	APP, MEIS3, THBS1, FGF2, RTN4, VEGFA	118	129	19333	7.62042	0.756087	0.117512	0.116572
GOTERM_BP_DIRECT	GO:0043406~positive regulation of MAP kinase activity	5	3.84615	0.00141406	APP, PDGFC, THBS1, FGF2, VEGFA	118	80	19333	10.2399	0.829226	0.135859	0.134771
GOTERM_BP_DIRECT	GO:0008284~positive regulation of cell proliferation	11	8.46154	0.00195304	FOSL1, SERTAD1, CLCF1, PDGFC, LIF, MEIS3, THBS1, FGF2, NTN1, ATF3, VEGFA	118	553	19333	3.259	0.91299	0.166964	0.165627
GOTERM_BP_DIRECT	GO:0007155~cell adhesion	11	8.46154	0.00200517	APP, MFAP4, TNFRSF12A, DST, CLSTN1, COL12A1, COL6A3, LAMB1, THBS1, RND3, EPHA2	118	555	19333	3.24726	0.918485	0.166964	0.165627
GOTERM_BP_DIRECT	GO:0051726~regulation of cell cycle	8	6.15385	0.00358607	PPP1R15A, CDKN1A, JUND, GADD45B, CCNL1, THBS1, SKIL, FGF2	118	324	19333	4.04541	0.988746	0.25532	0.253276
GOTERM_BP_DIRECT	GO:0034097~response to cytokine	4	3.07692	0.00364126	FOSL1, REL, SKIL, MCL1	118	51	19333	12.8501	0.989499	0.25532	0.253276
GOTERM_BP_DIRECT	GO:0006606~protein import into nucleus	5	3.84615	0.00367956	NFKBIA, CDKN1A, LMNA, BCL3, TXNIP	118	104	19333	7.87687	0.989991	0.25532	0.253276
GOTERM_BP_DIRECT	GO:0030334~regulation of cell migration	5	3.84615	0.00449388	LMNA, AMOTL2, FGF2, NTN1, RTN4	118	110	19333	7.44723	0.996395	0.289797	0.287476
GOTERM_BP_DIRECT	GO:0050729~positive regulation of inflammatory response	5	3.84615	0.00464046	NFKBIA, APP, WNT5A, NEAT1, S100A8	118	111	19333	7.38013	0.997001	0.289797	0.287476
GOTERM_BP_DIRECT	GO:0051895~negative regulation of focal adhesion assembly	3	2.30769	0.00521485	DLC1, THBS1, CORO1C	118	18	19333	27.3065	0.998542	0.297065	0.294687
GOTERM_BP_DIRECT	GO:0048146~positive regulation of fibroblast proliferation	4	3.07692	0.00523253	CDKN1A, WNT5A, PDGFC, LIF	118	58	19333	11.2992	0.998574	0.297065	0.294687
GOTERM_BP_DIRECT	GO:0000086~G2/M transition of mitotic cell cycle	4	3.07692	0.00575252	APP, PLK3, CDKN1A, WEE1	118	60	19333	10.9226	0.999258	0.312387	0.309886
GOTERM_BP_DIRECT	GO:0030216~keratinocyte differentiation	4	3.07692	0.00630243	UGCG, WNT5A, TXNIP, EPHA2	118	62	19333	10.5703	0.999628	0.320997	0.318427
GOTERM_BP_DIRECT	GO:0043032~positive regulation of macrophage activation	3	2.30769	0.00642508	JUND, WNT5A, THBS1	118	20	19333	24.5758	0.999681	0.320997	0.318427
GOTERM_BP_DIRECT	GO:0002042~cell migration involved in sprouting angiogenesis	3	2.30769	0.00707347	EGR3, FGF2, VEGFA	118	21	19333	23.4056	0.999859	0.336405	0.333711
GOTERM_BP_DIRECT	GO:0060021~palate development	4	3.07692	0.00749369	CSRNP1, BNC2, TIPARP, INSIG1	118	66	19333	9.92964	0.999917	0.336405	0.333711
GOTERM_BP_DIRECT	GO:0040037~negative regulation of fibroblast growth factor receptor signaling pathway	3	2.30769	0.00775023	WNT5A, THBS1, FGF2	118	22	19333	22.3417	0.99994	0.336405	0.333711
GOTERM_BP_DIRECT	GO:0009612~response to mechanical stimulus	4	3.07692	0.00781084	FOSL1, JUND, TXNIP, THBS1	118	67	19333	9.78143	0.999944	0.336405	0.333711
GOTERM_BP_DIRECT	GO:0010595~positive regulation of endothelial cell migration	4	3.07692	0.00813581	WNT5A, THBS1, FGF2, VEGFA	118	68	19333	9.63759	0.999963	0.338721	0.336009
GOTERM_BP_DIRECT	GO:0051247~positive regulation of protein metabolic process	3	2.30769	0.00918741	NFKBIA, APP, KLF2	118	24	19333	20.4799	0.99999	0.370164	0.3672
GOTERM_BP_DIRECT	GO:0009887~animal organ morphogenesis	5	3.84615	0.00989928	PDGFC, LAMB1, MEIS3, FGF2, NTN1	118	138	19333	5.9362	0.999996	0.386381	0.383288
GOTERM_BP_DIRECT	GO:0071456~cellular response to hypoxia	5	3.84615	0.0111727	JUND, LMNA, NDRG1, RTN4, VEGFA	118	143	19333	5.72864	0.999999	0.419484	0.416125
GOTERM_BP_DIRECT	GO:0001938~positive regulation of endothelial cell proliferation	4	3.07692	0.0114191	EGR3, WNT5A, FGF2, VEGFA	118	77	19333	8.51112	0.999999	0.419484	0.416125
GOTERM_BP_DIRECT	GO:0070374~positive regulation of ERK1 and ERK2 cascade	6	4.61538	0.0128142	AKAP12, APP, GPR183, PDGFC, FGF2, VEGFA	118	229	19333	4.29272	1	0.457283	0.453621
GOTERM_BP_DIRECT	GO:0034976~response to endoplasmic reticulum stress	4	3.07692	0.0148923	PPP1R15A, PPP1R15B, CREB3L2, THBS1	118	85	19333	7.71007	1	0.508344	0.504274
GOTERM_BP_DIRECT	GO:0042327~positive regulation of phosphorylation	3	2.30769	0.015059	APP, THBS1, VEGFA	118	31	19333	15.8554	1	0.508344	0.504274
GOTERM_BP_DIRECT	GO:0045766~positive regulation of angiogenesis	5	3.84615	0.0176562	WNT5A, THBS1, FGF2, RTN4, VEGFA	118	164	19333	4.99509	1	0.549766	0.545364
GOTERM_BP_DIRECT	GO:0033138~positive regulation of peptidyl-serine phosphorylation	4	3.07692	0.0178473	APP, WNT5A, LIF, VEGFA	118	91	19333	7.20171	1	0.549766	0.545364
GOTERM_BP_DIRECT	GO:0030198~extracellular matrix organization	5	3.84615	0.0180125	APP, COL4A1, BCL3, MMP19, MMP10	118	165	19333	4.96482	1	0.549766	0.545364
GOTERM_BP_DIRECT	GO:0097533~cellular stress response to acid chemical	2	1.53846	0.0180468	KLF2, VEGFA	118	3	19333	109.226	1	0.549766	0.545364
GOTERM_BP_DIRECT	GO:0090050~positive regulation of cell migration involved in sprouting angiogenesis	3	2.30769	0.0189695	SRPX2, FGF2, VEGFA	118	35	19333	14.0433	1	0.564117	0.5596
GOTERM_BP_DIRECT	GO:0030855~epithelial cell differentiation	4	3.07692	0.0194384	UPK1B, COL4A1, CNN3, VEGFA	118	94	19333	6.97187	1	0.564617	0.560096
GOTERM_BP_DIRECT	GO:0032570~response to progesterone	3	2.30769	0.0210676	FOSL1, TXNIP, THBS1	118	37	19333	13.2842	1	0.598033	0.593245
GOTERM_BP_DIRECT	GO:0030335~positive regulation of cell migration	6	4.61538	0.0222614	PDGFC, TWIST2, LAMB1, THBS1, EPHA2, VEGFA	118	264	19333	3.72361	1	0.617878	0.612931
GOTERM_BP_DIRECT	GO:0048870~cell motility	3	2.30769	0.0232576	SRPX2, DST, EPHA2	118	39	19333	12.603	1	0.631495	0.626439
GOTERM_BP_DIRECT	GO:0030036~actin cytoskeleton organization	5	3.84615	0.0243303	DLC1, AMOTL2, RND3, EHBP1, CORO1C	118	181	19333	4.52594	1	0.639542	0.634421
GOTERM_BP_DIRECT	GO:0016477~cell migration	6	4.61538	0.0245781	TNFAIP3, LAMB1, THBS1, RND3, EPHA2, CORO1C	118	271	19333	3.62743	1	0.639542	0.634421
GOTERM_BP_DIRECT	GO:0032760~positive regulation of tumor necrosis factor production	4	3.07692	0.02787	AKAP12, APP, WNT5A, THBS1	118	108	19333	6.06811	1	0.710401	0.704714
GOTERM_BP_DIRECT	GO:1902950~regulation of dendritic spine maintenance	2	1.53846	0.0298982	APP, HOMER1	118	5	19333	65.5356	1	0.732212	0.726349
GOTERM_BP_DIRECT	GO:1905278~positive regulation of epithelial tube formation	2	1.53846	0.0298982	FGF2, VEGFA	118	5	19333	65.5356	1	0.732212	0.726349
GOTERM_BP_DIRECT	GO:0034198~cellular response to amino acid starvation	3	2.30769	0.0316106	CDKN1A, RNF152, ATF3	118	46	19333	10.6852	1	0.733385	0.727513
GOTERM_BP_DIRECT	GO:0030890~positive regulation of B cell proliferation	3	2.30769	0.0316106	CDKN1A, GPR183, CLCF1	118	46	19333	10.6852	1	0.733385	0.727513
GOTERM_BP_DIRECT	GO:0045893~positive regulation of transcription, DNA-templated	10	7.69231	0.0317076	PAGE4, WNT5A, BCL3, CREB3L2, PIM1, REL, TACC1, FGF2, KLF2, CREB5	118	724	19333	2.26297	1	0.733385	0.727513
GOTERM_BP_DIRECT	GO:0051781~positive regulation of cell division	3	2.30769	0.0355003	PDGFC, FGF2, VEGFA	118	49	19333	10.031	1	0.783815	0.777539
GOTERM_BP_DIRECT	GO:1903898~negative regulation of PERK-mediated unfolded protein response	2	1.53846	0.0357706	PPP1R15A, PPP1R15B	118	6	19333	54.613	1	0.783815	0.777539
GOTERM_BP_DIRECT	GO:0072201~negative regulation of mesenchymal cell proliferation	2	1.53846	0.0357706	LMNA, WNT5A	118	6	19333	54.613	1	0.783815	0.777539
GOTERM_BP_DIRECT	GO:0043536~positive regulation of blood vessel endothelial cell migration	3	2.30769	0.0368361	THBS1, FGF2, VEGFA	118	50	19333	9.83034	1	0.793246	0.786895
GOTERM_BP_DIRECT	GO:0008630~intrinsic apoptotic signaling pathway in response to DNA damage	3	2.30769	0.038191	SKIL, EPHA2, MCL1	118	51	19333	9.63759	1	0.799302	0.792903
GOTERM_BP_DIRECT	GO:0043491~protein kinase B signaling	3	2.30769	0.0395647	PLK3, FGF2, EPHA2	118	52	19333	9.45225	1	0.799302	0.792903
GOTERM_BP_DIRECT	GO:0001934~positive regulation of protein phosphorylation	5	3.84615	0.0399887	APP, CDKN1A, PLAUR, FGF2, VEGFA	118	212	19333	3.86413	1	0.799302	0.792903
GOTERM_BP_DIRECT	GO:0010628~positive regulation of gene expression	8	6.15385	0.0404477	APP, LMNA, WNT5A, CREB3L2, LIF, FGF2, ATF3, VEGFA	118	525	19333	2.49659	1	0.799302	0.792903
GOTERM_BP_DIRECT	GO:0042542~response to hydrogen peroxide	3	2.30769	0.040957	FOSL1, PPP1R15B, TXNIP	118	53	19333	9.2739	1	0.799302	0.792903
GOTERM_BP_DIRECT	GO:0000079~regulation of cyclin-dependent protein serine/threonine kinase activity	3	2.30769	0.040957	CDKN1A, SERTAD1, CCNL1	118	53	19333	9.2739	1	0.799302	0.792903
GOTERM_BP_DIRECT	GO:0030308~negative regulation of cell growth	4	3.07692	0.042768	CDKN1A, SERTAD1, DCUN1D3, RTN4	118	128	19333	5.11997	1	0.816843	0.810303
GOTERM_BP_DIRECT	GO:0010629~negative regulation of gene expression	6	4.61538	0.0431639	APP, CDKN1A, TIPARP, REL, FGF2, VEGFA	118	316	19333	3.11087	1	0.816843	0.810303
GOTERM_BP_DIRECT	GO:0035726~common myeloid progenitor cell proliferation	2	1.53846	0.0474099	ITPKB, NR4A3	118	8	19333	40.9597	1	0.876471	0.869453
GOTERM_BP_DIRECT	GO:2000134~negative regulation of G1/S transition of mitotic cell cycle	3	2.30769	0.048188	CDKN1A, WEE1, DCUN1D3	118	58	19333	8.47443	1	0.876471	0.869453
GOTERM_BP_DIRECT	GO:0045785~positive regulation of cell adhesion	3	2.30769	0.0496862	TPM1, LAMB1, VEGFA	118	59	19333	8.3308	1	0.876471	0.869453

## Sheet: pCT vs. sCT_KEGG PATHWAY
Category	Term	Count	%	P Value	Genes	List Total	Pop Hits	Pop Total	Fold Enrichment	Bonferroni	Benjamini	FDR
KEGG_PATHWAY	hsa04978:Mineral absorption	10	2.38663	3.04779e-05	MT2A, FXYD2, MT1M, SLC40A1, MT1F, MT1G, MT1H, MT1X, ATP1B1, MT1E	224	60	8205	6.10491	0.00864871	0.0086862	0.00856429
KEGG_PATHWAY	hsa04510:Focal adhesion	17	4.05728	0.000110016	LAMB3, ITGA3, ITGB3, FN1, XIAP, IGF1, RHOA, VEGFA, RAP1B, COMP, DIAPH1, SPP1, CAPN2, COL4A5, ITGA6, FLNB, MET	224	201	8205	3.09801	0.0308699	0.0156774	0.0154573
KEGG_PATHWAY	hsa05200:Pathways in cancer	30	7.1599	0.000231193	MGST1, SLC2A1, XIAP, HIF1A, FOXO1, EDNRA, EDNRB, TFG, CDH1, PMAIP1, CTNNA2, TGFB2, EDN1, LAMB3, JUP, ITGA3, GADD45A, PTCH1, FN1, MITF, IGF1, ESR1, RHOA, VEGFA, PAX8, GNB1, COL4A5, ITGA6, IL6ST, MET	224	531	8205	2.06946	0.0637733	0.0219633	0.0216551
KEGG_PATHWAY	hsa05205:Proteoglycans in cancer	15	3.57995	0.00136709	TGFB2, ITGB3, PTCH1, TWIST2, FN1, IGF1, HIF1A, ESR1, RHOA, VEGFA, TIMP3, FLNB, EZR, MET, CD44	224	205	8205	2.6802	0.322866	0.0873635	0.0861373
KEGG_PATHWAY	hsa04933:AGE-RAGE signaling pathway in diabetic complications	10	2.38663	0.00153269	THBD, DIAPH1, EGR1, EDN1, TGFB2, FN1, COL4A5, PLCD3, FOXO1, VEGFA	224	100	8205	3.66295	0.354127	0.0873635	0.0861373
KEGG_PATHWAY	hsa04512:ECM-receptor interaction	9	2.14797	0.00260588	COMP, LAMB3, ITGA3, ITGB3, SPP1, FN1, COL4A5, ITGA6, CD44	224	88	8205	3.7462	0.524623	0.123779	0.122042
KEGG_PATHWAY	hsa04974:Protein digestion and absorption	9	2.14797	0.00681988	DPP4, SLC15A1, MME, FXYD2, SLC1A1, COL4A5, SLC3A1, COL21A1, ATP1B1	224	103	8205	3.20063	0.857772	0.246329	0.242871
KEGG_PATHWAY	hsa01100:Metabolic pathways	58	13.8425	0.00691449	AHCYL1, CHPF, QPRT, ENO1, HNMT, GMPPB, PNP, SPTLC3, IMPA2, NMRK1, PHGDH, HADH, SEPHS2, GLUL, GUCY1A2, ARG2, GPX3, SORD, ACSL5, ACSL4, ETHE1, ALDOA, IDO1, ATP6V1A, ASAH1, ACSS3, H6PD, NNMT, MAOA, MGST1, NDUFA4L2, PAPSS2, TYMP, SELENBP1, LDHA, RDH10, PGK1, GCNT3, ST3GAL5, MGAT1, MGAT2, B4GALNT3, RIMKLB, ST3GAL1, FAHD1, GALNT1, SRD5A3, SCD5, SLC33A1, GFPT1, DHRS3, ASS1, DERA, GALE, HAL, VNN1, DEGS1,…	224	1541	8205	1.37866	0.861582	0.246329	0.242871
KEGG_PATHWAY	hsa04066:HIF-1 signaling pathway	9	2.14797	0.00949347	EDN1, LDHA, SLC2A1, PGK1, IGF1, ENO1, ALDOA, HIF1A, VEGFA	224	109	8205	3.02445	0.934031	0.300627	0.296407
KEGG_PATHWAY	hsa05410:Hypertrophic cardiomyopathy	8	1.90931	0.0110433	EDN1, TGFB2, ITGA3, ITGB3, TNNC1, ATP2A2, ITGA6, IGF1	224	90	8205	3.25595	0.957779	0.314733	0.310316
KEGG_PATHWAY	hsa01230:Biosynthesis of amino acids	7	1.67064	0.0159689	ARG2, PGK1, PHGDH, ENO1, ALDOA, GLUL, ASS1	224	75	8205	3.41875	0.989826	0.395641	0.390088
KEGG_PATHWAY	hsa04919:Thyroid hormone signaling pathway	9	2.14797	0.01708	FXYD2, ITGB3, SLC2A1, ATP2A2, ATP1B1, PLCD3, HIF1A, ESR1, FOXO1	224	121	8205	2.72451	0.992626	0.395641	0.390088
KEGG_PATHWAY	hsa04141:Protein processing in endoplasmic reticulum	11	2.6253	0.0180468	ERN1, ERO1A, EDEM3, DNAJC3, XBP1, TRAM1, SELENOS, HSPA5, SEC61G, CAPN2, MAP3K5	224	171	8205	2.35628	0.99443	0.395641	0.390088
KEGG_PATHWAY	hsa04015:Rap1 signaling pathway	12	2.86396	0.0278945	RAP1B, EFNA1, CDH1, ITGB3, CTNND1, IGF1, SIPA1L2, RAPGEF5, MET, RHOA, MAP2K6, VEGFA	224	210	8205	2.09311	0.999685	0.544556	0.536913
KEGG_PATHWAY	hsa00920:Sulfur metabolism	3	0.71599	0.0286608	SELENBP1, ETHE1, PAPSS2	224	10	8205	10.9888	0.999748	0.544556	0.536913
KEGG_PATHWAY	hsa05418:Fluid shear stress and atherosclerosis	9	2.14797	0.0354698	THBD, EDN1, ITGB3, MGST1, RHOA, ASS1, MAP2K6, MAP3K5, VEGFA	224	139	8205	2.37169	0.999966	0.619187	0.610497
KEGG_PATHWAY	hsa05222:Small cell lung cancer	7	1.67064	0.0388421	LAMB3, ITGA3, GADD45A, FN1, COL4A5, XIAP, ITGA6	224	92	8205	2.78702	0.999988	0.619187	0.610497
KEGG_PATHWAY	hsa05211:Renal cell carcinoma	6	1.43198	0.0391065	RAP1B, TGFB2, SLC2A1, HIF1A, MET, VEGFA	224	69	8205	3.18517	0.999988	0.619187	0.610497
KEGG_PATHWAY	hsa04520:Adherens junction	6	1.43198	0.0434031	CDH1, CTNND1, LMO7, CTNNA2, MET, RHOA	224	71	8205	3.09545	0.999997	0.651046	0.641909
KEGG_PATHWAY	hsa05414:Dilated cardiomyopathy	7	1.67064	0.0462534	TGFB2, ITGA3, ITGB3, TNNC1, ATP2A2, ITGA6, IGF1	224	96	8205	2.6709	0.999999	0.659112	0.649861

## Sheet: pEMS vs. sEMS_BP_DIRECT
Category	Term	Count	%	P Value	Genes	List Total	Pop Hits	Pop Total	Fold Enrichment	Bonferroni	Benjamini	FDR
GOTERM_BP_DIRECT	GO:0001525~angiogenesis	35	5.54675	2.74484e-13	COL15A1, ECM1, ENPEP, RAMP3, EPAS1, TNFAIP2, ECSCR, TSPAN12, TYMP, MYDGF, RNF213, SRPX2, SOX17, CALD1, KDR, CCL2, FLNA, APOD, GLUL, VAV3, ANXA2, UNC5B, MCAM, CAV1, VEGFA, AIMP1, MEIS1, COL4A2, HAND2, PXDN, MMP19, ANG, ITGA5, PLCD3, ENG	584	253	19333	4.57967	9.48215e-10	9.48344e-10	9.34894e-10
GOTERM_BP_DIRECT	GO:0007155~cell adhesion	48	7.60697	1.89596e-10	SPON2, COL15A1, TGFB1I1, LAMA4, ITGB3, ITGB2, AMIGO2, NEDD9, LAMC1, THBS2, THBS1, THBS3, DPP4, COMP, ISLR, ADGRE5, ITGAX, SPP1, EMILIN2, CCL2, SPOCK1, SYMPK, NCAM1, IGFBP7, HABP2, CCR1, CD96, ENTPD1, MUC16, ITGA3, MCAM, PCDH7, ATP1B1, GRHL2, CLDN10, VCAN, MMRN1, COL5A1, ITGAD, PXDN, CDH11, MXRA8, COL6A3, ITGA6, ITGA5, CD44, FERMT2, ENG	584	555	19333	2.86309	6.55052e-07	3.27526e-07	3.22881e-07
GOTERM_BP_DIRECT	GO:0030335~positive regulation of cell migration	31	4.91284	4.77271e-10	GRN, CEMIP, SEMA3C, SYNPO2, TWIST2, NEDD9, CORO1A, THBS1, SYNE2, MDK, PDPN, KDR, ITGAX, CCR1, LYN, EDN1, MCAM, CAV1, IGF1, SOD2, ADRA2A, VEGFA, FGR, DIAPH1, SMO, MYADM, PECAM1, CDH13, ITGA6, ITGA5, FERMT2	584	264	19333	3.88727	1.64897e-06	5.49658e-07	5.41862e-07
GOTERM_BP_DIRECT	GO:0016477~cell migration	26	4.12044	7.75931e-07	CD63, ENPEP, ITGB3, SDC3, ITGB2, NEDD9, LAMC1, CORO1A, THBS1, CORO1C, PDPN, KDR, IGFBP6, VAV3, TGFB2, LAMB3, DEPDC1B, COL5A1, PALLD, AXL, ANG, LCP1, MET, CD44, RHOQ, ENG	584	271	19333	3.17607	0.00267725	0.000670211	0.000660706
GOTERM_BP_DIRECT	GO:0010951~negative regulation of endopeptidase activity	18	2.85261	2.01949e-06	LXN, ANXA2, APLP2, PROS1, PAPLN, RARRES1, TFPI, WFDC2, C3, SPINT1, SLPI, TIMP2, SERPINH1, SERPING1, TIMP3, SPOCK1, COL6A3, TIMP1	584	146	19333	4.08137	0.00695306	0.00139547	0.00137568
GOTERM_BP_DIRECT	GO:0001666~response to hypoxia	20	3.16957	2.92577e-06	TGFB2, CITED2, EPAS1, CAV1, AGTRAP, PLAT, CYBA, ATP1B1, SOD2, ETS1, THBS1, SOD3, VEGFA, DPP4, HSD11B2, LDHA, ANG, CRYAB, PAM, ENG	584	183	19333	3.61797	0.0100576	0.00168475	0.00166086
GOTERM_BP_DIRECT	GO:0006954~inflammatory response	31	4.91284	9.05556e-06	ECM1, LXN, PTGER2, ITGB2, TCIRG1, THBS1, C3, ADGRE5, NFKBIZ, SPP1, BDKRB2, CCL2, CD14, HAVCR2, CCR1, CD96, IL15, IGFBP4, IL1R1, NKG7, CYBA, AIMP1, VNN1, AXL, ACER3, XCL2, XCL1, PRKCQ, CD44, CHST2, IDO1	584	413	19333	2.48484	0.0308027	0.00374817	0.00369501
GOTERM_BP_DIRECT	GO:0007165~signal transduction	67	10.6181	9.99538e-06	PTPRR, ECM1, LSP1, CXCL14, CCND3, LMBR1, FGF7, RASSF2, IMPA2, MDK, DPYSL2, RAC2, GAST, TIMP1, FAM3C, CD53, TLE1, IL15, IGFBP4, ANXA4, PLAUR, PPP2R5A, CSNK1D, DOK2, TYROBP, S100A6, PECAM1, XCL2, XCL1, PGR, PLCB1, MET, OPTN, COL15A1, GRN, ENPEP, NPR1, EPAS1, NEDD9, SRI, IL2RG, NDRG1, CORO1C, TYMP, RAP1B, C3, KLRK1, RRAS, SPP1, CCL2, IGFBP6, LYN, KLRC2, GDF15, IGF1, MCC, ESR1, MANF, AIMP1, PLCXD3, A…	584	1268	19333	1.74921	0.0339447	0.00374817	0.00369501
GOTERM_BP_DIRECT	GO:0030198~extracellular matrix organization	18	2.85261	1.06912e-05	ERO1A, COL15A1, PAPLN, FBLN2, ADAMTS4, ADAMTS15, ADAMTS2, COL1A2, COL4A2, SPINT1, COL5A1, COL4A1, CRISPLD2, ADAMTS1, PXDN, MMP19, VWA1, ADAMTS9	584	165	19333	3.61139	0.0362645	0.00374817	0.00369501
GOTERM_BP_DIRECT	GO:0010628~positive regulation of gene expression	36	5.70523	1.08485e-05	RAMP3, CITED2, DLX5, ITGB3, TREM2, PRDM1, IL2RG, ETS1, CLU, FGF7, C1QTNF1, SOX17, LMNA, ITGAX, AGR2, TLE1, ITGA3, CAV1, LIF, MSN, MITF, IGF1, DKK1, GDF7, VEGFA, ACTA2, PLSCR1, TYROBP, MAF, SMO, HAND2, ID4, TMEM119, PGR, LIMS1, ENG	584	525	19333	2.27002	0.0367881	0.00374817	0.00369501
GOTERM_BP_DIRECT	GO:0051279~regulation of release of sequestered calcium ion into cytosol	7	1.10935	1.42209e-05	LYN, DIAPH1, UBASH3B, ITGB3, PTPN6, CYBA, CORO1A	584	19	19333	12.1964	0.0479459	0.00446664	0.00440329
GOTERM_BP_DIRECT	GO:0001501~skeletal system development	16	2.53566	1.69512e-05	GDF11, TGFB2, DLX5, DLX6, IGF2, IGF1, PAPSS2, HOXA11, ADAMTS4, HOXA10, COMP, VCAN, RASSF2, COL1A2, CDH11, ALPL	584	137	19333	3.86621	0.056885	0.00461547	0.00455001
GOTERM_BP_DIRECT	GO:0008360~regulation of cell shape	17	2.69414	1.73938e-05	TPM1, ITGB2, LPAR1, MSN, CORO1A, VEGFA, EPS8, FGR, DIAPH1, PALMD, PDPN, KDR, RAC2, CCL2, ALDOA, FERMT2, RHOQ	584	154	19333	3.65439	0.058326	0.00461547	0.00455001
GOTERM_BP_DIRECT	GO:0007160~cell-matrix adhesion	14	2.2187	2.01886e-05	CD63, CD96, ITGA3, ITGB3, ITGB2, FBLN5, THBS3, ITGAD, ITGAX, ZYX, ITGA6, ITGA5, CD44, FERMT2	584	107	19333	4.33142	0.0673754	0.00461547	0.00455001
GOTERM_BP_DIRECT	GO:0098609~cell-cell adhesion	19	3.01109	2.02745e-05	ANXA2, ITGA3, ITGB2, FNDC3A, LPP, VNN1, SRPX2, ITGAD, PDPN, CDH11, PKP2, ITGAX, PECAM1, ITGA6, PIP5K1C, CD58, ITGA5, CD44, LIMS1	584	191	19333	3.29311	0.067652	0.00461547	0.00455001
GOTERM_BP_DIRECT	GO:0033627~cell adhesion mediated by integrin	9	1.42631	2.13741e-05	ITGAD, MMRN1, ITGA3, ITGB3, ITGB2, ITGAX, EMILIN2, ITGA6, ITGA5	584	40	19333	7.4485	0.0711874	0.00461547	0.00455001
GOTERM_BP_DIRECT	GO:0007229~integrin-mediated signaling pathway	14	2.2187	2.72159e-05	VAV3, ITGA3, ITGB3, ITGB2, PLEK, NEDD9, FGR, ITGAD, ADAMTS1, ITGAX, ZYX, ITGA6, ITGA5, FERMT2	584	110	19333	4.21329	0.0897465	0.00511822	0.00504564
GOTERM_BP_DIRECT	GO:0043410~positive regulation of MAPK cascade	17	2.69414	2.80129e-05	GDF15, IGFBP4, LIF, LPAR1, IGF2, LAPTM5, LPAR3, IGF1, ADRA2A, VEGFA, MYDGF, C1QTNF1, PTPRC, TIMP2, KDR, IGFBP6, HLA-DRB1	584	160	19333	3.51735	0.0922497	0.00511822	0.00504564
GOTERM_BP_DIRECT	GO:0050731~positive regulation of peptidyl-tyrosine phosphorylation	13	2.06022	2.82328e-05	IL15, ITGB3, LIF, IGF2, TREM2, IGF1, VEGFA, FGF7, PTPRC, PECAM1, HCLS1, ITGA5, CD44	584	95	19333	4.53008	0.092939	0.00511822	0.00504564
GOTERM_BP_DIRECT	GO:0042493~response to drug	24	3.80349	3.01056e-05	LYN, VAV3, TGFB2, NNMT, MAOB, SEMA3C, ITGA3, PTCH1, MGST1, CYBA, SOD2, THBS1, ASS1, HSD11B2, LDHA, PNP, MDK, DPYSL2, TIMP2, TXNIP, APOD, PAM, KCNK3, ENG	584	293	19333	2.71163	0.0987896	0.00511822	0.00504564
GOTERM_BP_DIRECT	GO:0042098~T cell proliferation	9	1.42631	3.11093e-05	SASH3, CCND3, PTPRC, PELI1, MSN, PTPN6, SELENOK, CORO1A, IDO1	584	42	19333	7.09381	0.101909	0.00511822	0.00504564
GOTERM_BP_DIRECT	GO:0006986~response to unfolded protein	10	1.58479	3.57491e-05	DNAJC3, COMP, TRAM1, FICD, EDEM1, SERPINH1, DNAJB9, ERP27, THBS1, MANF	584	55	19333	6.01899	0.116192	0.00541018	0.00533346
GOTERM_BP_DIRECT	GO:0045766~positive regulation of angiogenesis	17	2.69414	3.79587e-05	ECM1, GRN, HSPB6, ANXA3, ITGB3, ITGB2, ETS1, THBS1, RTN4, VEGFA, C3, MYDGF, RRAS, ITGAX, KDR, EMILIN2, ENG	584	164	19333	3.43156	0.122914	0.00541018	0.00533346
GOTERM_BP_DIRECT	GO:0014068~positive regulation of phosphatidylinositol 3-kinase signaling	12	1.90174	3.85407e-05	FGR, MYDGF, TGFB2, UNC5B, KDR, HCLS1, PTPN6, TREM2, IGF1, HCST, DCN, VEGFA	584	83	19333	4.78619	0.124676	0.00541018	0.00533346
GOTERM_BP_DIRECT	GO:0030195~negative regulation of blood coagulation	6	0.950872	3.91475e-05	THBD, EDN1, TSPAN8, PROS1, APOE, TFPI	584	14	19333	14.1876	0.126509	0.00541018	0.00533346
GOTERM_BP_DIRECT	GO:0007596~blood coagulation	12	1.90174	6.67201e-05	PROCR, THBD, ENTPD1, MMRN1, ITGB3, PROS1, PLAUR, SERPING1, CD59, PLAT, TFPI, PAPSS2	584	88	19333	4.51424	0.205884	0.00886607	0.00874033
GOTERM_BP_DIRECT	GO:0070374~positive regulation of ERK1 and ERK2 cascade	20	3.16957	6.97267e-05	CCR1, RAMP3, ITGB3, TREM2, IGF1, VEGFA, RAP1B, ACTA2, PTPRC, GLIPR2, HAND2, KDR, XCL2, XCL1, CCL2, APOE, CD44, FERMT2, HLA-DRB1, HAVCR2	584	229	19333	2.89122	0.214091	0.00892243	0.00879589
GOTERM_BP_DIRECT	GO:0007568~aging	18	2.85261	9.10687e-05	SLC12A2, TRPC6, MME, GPX4, IL15, ITGB2, SOD2, LITAF, DCN, ASS1, EDNRB, COL4A2, TIMP2, SERPING1, APOD, TIMP1, CD68, CTSC	584	195	19333	3.0558	0.26996	0.0112372	0.0110779
GOTERM_BP_DIRECT	GO:0042102~positive regulation of T cell proliferation	10	1.58479	0.000137567	SASH3, PTPRC, PNP, IL15, PRKCQ, VTCN1, SELENOK, IL6ST, CORO1A, HAVCR2	584	65	19333	5.09299	0.378319	0.0160548	0.0158271
GOTERM_BP_DIRECT	GO:0051897~positive regulation of protein kinase B signaling	14	2.2187	0.000143589	RAMP3, GDF15, IGF2, IGF1, THBS1, RTN4, VEGFA, MYDGF, C1QTNF1, AXL, HCLS1, MET, FERMT2, ENG	584	129	19333	3.59273	0.391121	0.0160548	0.0158271
GOTERM_BP_DIRECT	GO:0009410~response to xenobiotic stimulus	20	3.16957	0.000144941	LYN, VAV3, TGFB2, NNMT, MAOB, SEMA3C, ITGA3, PTCH1, SLC1A1, CYBA, SOD2, THBS1, ASS1, HSD11B2, PNP, MDK, TXNIP, PAM, KCNK3, ENG	584	242	19333	2.73591	0.393958	0.0160548	0.0158271
GOTERM_BP_DIRECT	GO:0032060~bleb assembly	5	0.792393	0.000148698	PMP22, LPAR1, EMP1, LPAR3, EMP3	584	10	19333	16.5522	0.401776	0.0160548	0.0158271
GOTERM_BP_DIRECT	GO:0043066~negative regulation of apoptotic process	33	5.22979	0.000165908	HSPB6, CITED2, AMIGO2, TWIST2, SLC40A1, VTCN1, THBS1, FOXO1, COMP, MYDGF, SOCS3, EDNRB, PDPN, KDR, FLNA, TIMP1, TGM2, MSX2, ANXA4, PLAUR, MITF, IGF1, SOD2, DKK1, VEGFA, DNAJC3, SMO, AXL, IL2RB, NUPR1, IL6ST, CRYAB, CD44	584	530	19333	2.06122	0.436315	0.0173701	0.0171237
GOTERM_BP_DIRECT	GO:0034113~heterotypic cell-cell adhesion	7	1.10935	0.000192586	PTPRC, ITGAD, ITGB3, ITGB2, ITGAX, CD58, ITGA5	584	29	19333	7.99073	0.485957	0.0195701	0.0192926
GOTERM_BP_DIRECT	GO:0001934~positive regulation of protein phosphorylation	18	2.85261	0.000248587	LYN, ANXA2, ITGB3, PLAUR, IGF2, TREM2, CSNK1D, VEGFA, C3, MYDGF, CCND3, FGF7, EDNRB, KDR, TMEM119, PECAM1, HLA-DRB1, ENG	584	212	19333	2.81076	0.576405	0.0243937	0.0240477
GOTERM_BP_DIRECT	GO:0046718~viral entry into host cell	12	1.90174	0.000254175	DPP4, PLSCR1, CXADR, CTSL, AXL, ITGB3, MRC1, NCAM1, SLC1A5, ITGA5, CD55, CTSB	584	102	19333	3.89464	0.584505	0.0243937	0.0240477
GOTERM_BP_DIRECT	GO:0060325~face morphogenesis	7	1.10935	0.00034025	PLEKHA1, CRISPLD1, RRAS, DLX5, CRISPLD2, ARID5B, DKK1	584	32	19333	7.2416	0.691417	0.031772	0.0313214
GOTERM_BP_DIRECT	GO:0045087~innate immune response	35	5.54675	0.000395064	C1QB, SPON2, C1S, C1R, ENDOD1, HMGB3, SLA, C4BPA, PRDM1, SAMHD1, CORO1A, CLU, WFDC2, TRDC, CD14, KLRC1, SLC15A4, CD55, TRIM22, HAVCR2, MAP3K5, LYN, FCER1G, APOBEC3G, HLA-C, CYBA, ATP1B1, FGR, VNN1, SLPI, AXL, SERPING1, ANG, CLEC4E, OPTN	584	605	19333	1.91513	0.744675	0.0359197	0.0354102
GOTERM_BP_DIRECT	GO:0002223~stimulatory C-type lectin receptor signaling pathway	6	0.950872	0.000421564	LYN, KLRK1, TYROBP, KLRC2, KLRC3, KLRC4	584	22	19333	9.02849	0.767022	0.0373463	0.0368166
GOTERM_BP_DIRECT	GO:0006955~immune response	30	4.75436	0.000488297	SEMA3C, C1R, CTSW, CST7, SAMHD1, IL2RG, ETS1, CXCL14, THBS1, C3, PNP, ADGRE5, CTSL, CCL2, TRIM22, CTSC, CCR1, CD96, IL15, IL1R1, GZMA, LIF, HLA-C, ITGAD, SLPI, CD7, PXDN, LCP2, CLEC4E, HLA-DRB1	584	492	19333	2.01856	0.815014	0.041933	0.0413383
GOTERM_BP_DIRECT	GO:0001938~positive regulation of endothelial cell proliferation	10	1.58479	0.000504283	MYDGF, POLD4, ECM1, FGF7, ITGB3, KDR, CDH13, ANG, CYBA, VEGFA	584	77	19333	4.29928	0.824959	0.041933	0.0413383
GOTERM_BP_DIRECT	GO:0035723~interleukin-15-mediated signaling pathway	4	0.633914	0.00050975	IL15, IL2RB, PLCB1, IL2RG	584	6	19333	22.0696	0.828236	0.041933	0.0413383
GOTERM_BP_DIRECT	GO:0051603~proteolysis involved in cellular protein catabolic process	8	1.26783	0.000625797	DNAJC3, CTSL, GZMA, GZMB, CTSW, CTSF, CTSC, CTSB	584	49	19333	5.40481	0.884998	0.050282	0.0495689
GOTERM_BP_DIRECT	GO:0048678~response to axon injury	7	1.10935	0.00088941	LYN, TYROBP, AXL, SLC1A1, TREM2, APOD, SOD2	584	38	19333	6.09819	0.953777	0.0698389	0.0688485
GOTERM_BP_DIRECT	GO:0007275~multicellular organism development	17	2.69414	0.000937607	EHF, TLE1, LIF, IGF2, HMGB3, HOXA11, HOXA10, VCAN, AXL, ARHGDIB, CDH11, KDR, PAEP, ADAMTS9, MET, CHST2, SPDEF	584	217	19333	2.59344	0.960873	0.0708064	0.0698022
GOTERM_BP_DIRECT	GO:0009887~animal organ morphogenesis	13	2.06022	0.000976305	TLE1, LAMB3, PTCH1, IGF2, LAMC1, DCN, COMP, GREM2, FGF7, MEIS1, ITGAX, CCL2, EVL	584	138	19333	3.11854	0.965774	0.0708064	0.0698022
GOTERM_BP_DIRECT	GO:0010595~positive regulation of endothelial cell migration	9	1.42631	0.000981145	GRN, EDN1, RRAS, ANXA3, ITGB3, KDR, ETS1, THBS1, VEGFA	584	68	19333	4.38147	0.966343	0.0708064	0.0698022
GOTERM_BP_DIRECT	GO:0007166~cell surface receptor signaling pathway	21	3.32805	0.00100532	CCR1, EDN1, IL1R1, NPR1, TSPAN12, DOK2, ADGRF1, EDNRB, PTPRC, ADGRE5, CLCF1, BDKRB2, PECAM1, CCL2, CD59, EVL, CD14, KLRC1, CD247, MET, ADGRL2	584	305	19333	2.27932	0.969042	0.0708064	0.0698022
GOTERM_BP_DIRECT	GO:0007507~heart development	17	2.69414	0.0010134	TGFB2, EDN1, CXADR, CITED2, ITGA3, ECE1, SRI, SOD2, AKAP13, PDLIM2, SALL1, SOX17, HAND2, PKP2, PAM, PDLIM4, PDLIM7	584	219	19333	2.56975	0.969896	0.0708064	0.0698022
GOTERM_BP_DIRECT	GO:0030326~embryonic limb morphogenesis	7	1.10935	0.00102469	HOXA10, TGFB2, DLX5, DLX6, PTCH1, DKK1, HOXA11	584	39	19333	5.94182	0.971049	0.0708064	0.0698022
GOTERM_BP_DIRECT	GO:0006909~phagocytosis	9	1.42631	0.00118896	ANXA3, AXL, ITGB2, PECAM1, CD14, PIP5K1C, MET, CORO1A, CORO1C	584	70	19333	4.25629	0.983597	0.0805463	0.079404
GOTERM_BP_DIRECT	GO:0030036~actin cytoskeleton organization	15	2.37718	0.00121422	ACTN1, CORO1A, ADRA2A, CORO1C, DIAPH1, SMTN, TYROBP, PDLIM2, PALLD, RAC2, FLNA, PIP5K1C, PDLIM4, RHOQ, PDLIM7	584	181	19333	2.74346	0.98497	0.0806757	0.0795315
GOTERM_BP_DIRECT	GO:0001649~osteoblast differentiation	12	1.90174	0.0014229	VCAN, SMO, TPM4, MSX2, DLX5, HAND2, TMEM119, ID4, SPP1, IGF2, ALPL, HNRNPC	584	125	19333	3.17803	0.992698	0.0902791	0.0889987
GOTERM_BP_DIRECT	GO:0050679~positive regulation of epithelial cell proliferation	9	1.42631	0.00143043	GRN, FGF7, SMO, DLX5, DLX6, IGF1, LAMC1, GLUL, VEGFA	584	72	19333	4.13806	0.992886	0.0902791	0.0889987
GOTERM_BP_DIRECT	GO:0042127~regulation of cell proliferation	14	2.2187	0.00143715	TGFB2, PTGER2, CDCA7, PLA2G4A, MITF, PRDM1, CLU, NDRG1, CCND3, TRNP1, EMILIN2, TXNIP, PLCD3, ENG	584	164	19333	2.82599	0.993049	0.0902791	0.0889987
GOTERM_BP_DIRECT	GO:0045184~establishment of protein localization	7	1.10935	0.00152652	SELENOS, PLEKHA1, FLNA, SMYD3, MCC, CORO1C, LIMS1	584	42	19333	5.51741	0.994898	0.0941811	0.0928454
GOTERM_BP_DIRECT	GO:1900026~positive regulation of substrate adhesion-dependent cell spreading	7	1.10935	0.00195247	MDK, ITGB3, MYADM, NEDD9, FLNA, FERMT2, LIMS1	584	44	19333	5.26662	0.998832	0.118347	0.116669
GOTERM_BP_DIRECT	GO:1900426~positive regulation of defense response to bacterium	4	0.633914	0.00200047	GRN, EMILIN2, CYBA, HAVCR2	584	9	19333	14.7131	0.999011	0.119166	0.117476
GOTERM_BP_DIRECT	GO:0030199~collagen fibril organization	8	1.26783	0.00211643	COMP, TGFB2, ADAMTS2, COL1A2, COL5A1, ANXA2, PXDN, SERPINH1	584	60	19333	4.41393	0.999338	0.12	0.118299
GOTERM_BP_DIRECT	GO:0007266~Rho protein signal transduction	8	1.26783	0.00211643	EPS8, COL1A2, ITGA3, PDPN, ARHGDIB, ARHGAP29, CDH13, ADRA2A	584	60	19333	4.41393	0.999338	0.12	0.118299
GOTERM_BP_DIRECT	GO:0030855~epithelial cell differentiation	10	1.58479	0.00211868	EHF, TAGLN, COL4A1, DLX5, TGFB1I1, ANXA4, DLX6, CTSB, GDF7, VEGFA	584	94	19333	3.52175	0.999343	0.12	0.118299
GOTERM_BP_DIRECT	GO:0009725~response to hormone	7	1.10935	0.00219642	LYN, TIMP2, HCLS1, TIMP3, MMP19, ANG, TIMP1	584	45	19333	5.14958	0.999498	0.122397	0.120661
GOTERM_BP_DIRECT	GO:0070527~platelet aggregation	7	1.10935	0.00275242	COMP, UBASH3B, ITGB3, PLEK, FLNA, PTPN6, MYL9	584	47	19333	4.93045	0.999927	0.14491	0.142855
GOTERM_BP_DIRECT	GO:0019221~cytokine-mediated signaling pathway	13	2.06022	0.0027708	CCR1, CAV1, SLC1A1, IL2RG, OSMR, GREM2, CLCF1, IL2RB, CCL2, PTPN6, IL6ST, CD44, TGM2	584	156	19333	2.7587	0.999931	0.14491	0.142855
GOTERM_BP_DIRECT	GO:0051272~positive regulation of cellular component movement	4	0.633914	0.00279409	LYN, PDPN, ETS1, VEGFA	584	10	19333	13.2418	0.999937	0.14491	0.142855
GOTERM_BP_DIRECT	GO:0001570~vasculogenesis	8	1.26783	0.0028062	SMO, SOX17, CITED2, CAV1, KDR, ENG, HDAC7, VEGFA	584	63	19333	4.20374	0.999939	0.14491	0.142855
GOTERM_BP_DIRECT	GO:0008217~regulation of blood pressure	9	1.42631	0.00281012	ACTA2, EDN1, ENPEP, EDNRB, COL1A2, NPR1, EMILIN2, AGTRAP, SOD2	584	80	19333	3.72425	0.99994	0.14491	0.142855
GOTERM_BP_DIRECT	GO:0008284~positive regulation of cell proliferation	30	4.75436	0.00288377	SLC35F6, TCIRG1, ETS1, THBS1, DPP4, FGF7, EDNRB, RAB25, S100A13, KDR, ITGAX, RAC2, TIMP1, LYN, TGFB2, EDN1, IL15, LIF, IGF2, IGF1, OSMR, ADRA2A, WDR77, VEGFA, MEIS1, CLCF1, ACER3, HCLS1, PTPN6, IL6ST	584	553	19333	1.7959	0.999954	0.146521	0.144443
GOTERM_BP_DIRECT	GO:0032496~response to lipopolysaccharide	13	2.06022	0.0030763	CD96, EDN1, MAOB, PTGER2, MGST1, DIO2, SOD2, DCN, THBD, SLPI, PELI1, ALPL, IDO1	584	158	19333	2.72378	0.999976	0.154038	0.151853
GOTERM_BP_DIRECT	GO:0043524~negative regulation of neuron apoptotic process	13	2.06022	0.00323897	GRN, UNC5B, GBE1, SLC1A1, SOD2, CORO1A, MDK, AXL, CLCF1, KDR, CCL2, APOE, IL6ST	584	159	19333	2.70665	0.999986	0.156525	0.154305
GOTERM_BP_DIRECT	GO:0061028~establishment of endothelial barrier	5	0.792393	0.00325521	RAP1B, EDNRB, PECAM1, MYADM, MSN	584	21	19333	7.88201	0.999987	0.156525	0.154305
GOTERM_BP_DIRECT	GO:0030593~neutrophil chemotaxis	9	1.42631	0.0032794	VAV3, TGFB2, CXADR, FCER1G, ITGB2, XCL2, XCL1, CCL2, PIP5K1C	584	82	19333	3.63342	0.999988	0.156525	0.154305
GOTERM_BP_DIRECT	GO:0048008~platelet-derived growth factor receptor signaling pathway	6	0.950872	0.00330719	PLEKHA1, ITGB3, STON1, TXNIP, ARID5B, PLAT	584	34	19333	5.84196	0.999989	0.156525	0.154305
GOTERM_BP_DIRECT	GO:0045429~positive regulation of nitric oxide biosynthetic process	7	1.10935	0.00340761	EDN1, KLRK1, ITGB2, SOD2, ESR1, CLU, ASS1	584	49	19333	4.72921	0.999992	0.159098	0.156842
GOTERM_BP_DIRECT	GO:0001822~kidney development	11	1.74326	0.0036486	TGFB2, SALL1, MME, PAX8, ADAMTS1, ARID5B, PRDM1, DCN, TNS2, ASS1, VEGFA	584	121	19333	3.0095	0.999997	0.168079	0.165695
GOTERM_BP_DIRECT	GO:0071679~commissural neuron axon guidance	4	0.633914	0.00375633	SMO, PTCH1, NCAM1, VEGFA	584	11	19333	12.038	0.999998	0.170765	0.168343
GOTERM_BP_DIRECT	GO:0071456~cellular response to hypoxia	12	1.90174	0.00408894	ERO1A, EDN1, TRPC6, EPAS1, LMNA, GNB1, TREM2, AQP3, NDRG1, KCNK3, RTN4, VEGFA	584	143	19333	2.778	0.999999	0.183471	0.180869
GOTERM_BP_DIRECT	GO:0001960~negative regulation of cytokine-mediated signaling pathway	4	0.633914	0.00489711	ECM1, PTPRC, CAV1, PXDN	584	12	19333	11.0348	1	0.216917	0.21384
GOTERM_BP_DIRECT	GO:0006968~cellular defense response	7	1.10935	0.00505668	TYROBP, KLRC2, GNLY, KLRC3, PRF1, TCIRG1, LSP1	584	53	19333	4.37229	1	0.21845	0.215351
GOTERM_BP_DIRECT	GO:0006936~muscle contraction	9	1.42631	0.00505817	MYL6, TPM4, CALD1, TPM2, TPM1, MYOF, LMOD1, CRYAB, SNTB1	584	88	19333	3.38568	1	0.21845	0.215351
GOTERM_BP_DIRECT	GO:0048844~artery morphogenesis	5	0.792393	0.00538114	COMP, APOE, PRDM1, ENG, VEGFA	584	24	19333	6.89676	1	0.225013	0.221821
GOTERM_BP_DIRECT	GO:0032760~positive regulation of tumor necrosis factor production	10	1.58479	0.00538657	SASH3, SPON2, TYROBP, PTPRC, CYBA, CD14, SELENOK, THBS1, CLU, HAVCR2	584	108	19333	3.06523	1	0.225013	0.221821
GOTERM_BP_DIRECT	GO:0001974~blood vessel remodeling	6	0.950872	0.00540551	SEMA3C, EPAS1, AXL, LIF, FLNA, TGM2	584	38	19333	5.22702	1	0.225013	0.221821
GOTERM_BP_DIRECT	GO:0010467~gene expression	9	1.42631	0.00579075	EDNRB, SOX17, SLC1A1, SLC3A1, LPAR3, TCIRG1, APOE, PRDM1, IL2RG	584	90	19333	3.31045	1	0.238179	0.234801
GOTERM_BP_DIRECT	GO:0010811~positive regulation of cell-substrate adhesion	6	0.950872	0.00604975	ITGA3, AGR2, ITGA6, ITGA5, FBLN2, LIMS1	584	39	19333	5.09299	1	0.242851	0.239406
GOTERM_BP_DIRECT	GO:0071407~cellular response to organic cyclic compound	7	1.10935	0.00607138	RAP1B, HAND2, SLC1A1, ALPL, CCL2, ITGA6, CYBA	584	55	19333	4.21329	1	0.242851	0.239406
GOTERM_BP_DIRECT	GO:1901731~positive regulation of platelet aggregation	4	0.633914	0.00622494	MMRN1, PDPN, EMILIN2, IL6ST	584	13	19333	10.186	1	0.242851	0.239406
GOTERM_BP_DIRECT	GO:2001046~positive regulation of integrin-mediated signaling pathway	4	0.633914	0.00622494	CD63, FLNA, LAMC1, LIMS1	584	13	19333	10.186	1	0.242851	0.239406
GOTERM_BP_DIRECT	GO:0090023~positive regulation of neutrophil chemotaxis	5	0.792393	0.00625577	EDN1, MDK, RAC2, XCL1, MCU	584	25	19333	6.62089	1	0.242851	0.239406
GOTERM_BP_DIRECT	GO:0070301~cellular response to hydrogen peroxide	8	1.26783	0.0068802	ERN1, EDN1, TRPC6, PLEKHA1, AXL, ETS1, FOXO1, MAP3K5	584	74	19333	3.57886	1	0.264123	0.260377
GOTERM_BP_DIRECT	GO:0007169~transmembrane receptor protein tyrosine kinase signaling pathway	11	1.74326	0.00707786	LYN, FGR, DOK2, AXL, CD7, BDKRB2, KDR, NEDD9, SLA, LCP2, MET	584	133	19333	2.73796	1	0.268725	0.264914
GOTERM_BP_DIRECT	GO:1905907~negative regulation of amyloid fibril formation	4	0.633914	0.00774709	TREM2, APOE, CRYAB, CLU	584	14	19333	9.45841	1	0.287809	0.283727
GOTERM_BP_DIRECT	GO:0031529~ruffle organization	4	0.633914	0.00774709	PLEKHA1, TPM1, PLEK, TCIRG1	584	14	19333	9.45841	1	0.287809	0.283727
GOTERM_BP_DIRECT	GO:0032269~negative regulation of cellular protein metabolic process	3	0.475436	0.008545	EDN1, EDNRB, APOE	584	5	19333	19.8627	1	0.307531	0.303169
GOTERM_BP_DIRECT	GO:0007044~cell-substrate junction assembly	3	0.475436	0.008545	ITGB3, ITGA6, ITGA5	584	5	19333	19.8627	1	0.307531	0.303169
GOTERM_BP_DIRECT	GO:0002282~microglial cell activation involved in immune response	3	0.475436	0.008545	GRN, TYROBP, TREM2	584	5	19333	19.8627	1	0.307531	0.303169
GOTERM_BP_DIRECT	GO:0007015~actin filament organization	11	1.74326	0.00908526	TPM4, TPM2, ACTN1, TPM1, RAC2, LMOD1, EVL, ALDOA, CORO1A, CGNL1, CORO1C	584	138	19333	2.63876	1	0.323234	0.318649
GOTERM_BP_DIRECT	GO:1901216~positive regulation of neuron death	6	0.950872	0.00916842	TYROBP, ITGB2, APOE, CLU, DKK1, MAP3K5	584	43	19333	4.61923	1	0.323234	0.318649
GOTERM_BP_DIRECT	GO:0007204~positive regulation of cytosolic calcium ion concentration	12	1.90174	0.00932969	CCR1, EDN1, C1QTNF1, EDNRB, TRPC6, PTGER2, GNB1, BDKRB2, LPAR1, LPAR3, ESR1, CD55	584	160	19333	2.48283	1	0.323936	0.319342
GOTERM_BP_DIRECT	GO:0032703~negative regulation of interleukin-2 production	5	0.792393	0.00943069	PTPRC, LAPTM5, XCL1, HAVCR2, HDAC7	584	28	19333	5.91151	1	0.323936	0.319342
GOTERM_BP_DIRECT	GO:0006937~regulation of muscle contraction	4	0.633914	0.00946962	HSPB6, TNNC1, TPM1, MYL9	584	15	19333	8.82785	1	0.323936	0.319342
GOTERM_BP_DIRECT	GO:0033137~negative regulation of peptidyl-serine phosphorylation	5	0.792393	0.010684	RASSF2, CAV1, PAQR3, BDKRB2, DKK1	584	29	19333	5.70766	1	0.358382	0.353299
GOTERM_BP_DIRECT	GO:0001656~metanephros development	5	0.792393	0.010684	GDF11, SOX17, RDH10, IRX3, HOXA11	584	29	19333	5.70766	1	0.358382	0.353299
GOTERM_BP_DIRECT	GO:0032689~negative regulation of interferon-gamma production	6	0.950872	0.0110807	CD96, AXL, LAPTM5, XCL1, HLA-DRB1, HAVCR2	584	45	19333	4.41393	1	0.368113	0.362892
GOTERM_BP_DIRECT	GO:0033630~positive regulation of cell adhesion mediated by integrin	4	0.633914	0.0113975	TGFB2, ITGB3, LIF, PTPN6	584	16	19333	8.27611	1	0.375031	0.369712
GOTERM_BP_DIRECT	GO:0050900~leukocyte migration	5	0.792393	0.01204	LYN, AIMP1, ITGA3, MSN, ITGA6	584	30	19333	5.51741	1	0.391728	0.386172
GOTERM_BP_DIRECT	GO:0022617~extracellular matrix disassembly	6	0.950872	0.0121317	ADAMTS4, ADAMTS15, MMP19, LCP1, LAMC1, ENG	584	46	19333	4.31797	1	0.391728	0.386172
GOTERM_BP_DIRECT	GO:0032814~regulation of natural killer cell activation	3	0.475436	0.0125626	KLRC2, KLRC3, KLRC1	584	6	19333	16.5522	1	0.3982	0.392553
GOTERM_BP_DIRECT	GO:1900024~regulation of substrate adhesion-dependent cell spreading	3	0.475436	0.0125626	PDPN, PKP2, CORO1C	584	6	19333	16.5522	1	0.3982	0.392553
GOTERM_BP_DIRECT	GO:0019886~antigen processing and presentation of exogenous peptide antigen via MHC class II	5	0.792393	0.0135015	FCER1G, CTSL, CTSF, IFI30, HLA-DRB1	584	31	19333	5.33943	1	0.421279	0.415305
GOTERM_BP_DIRECT	GO:0010633~negative regulation of epithelial cell migration	4	0.633914	0.0135346	PTPRR, EVL, MCC, CORO1C	584	17	19333	7.78928	1	0.421279	0.415305
GOTERM_BP_DIRECT	GO:0043123~positive regulation of I-kappaB kinase/NF-kappaB signaling	13	2.06022	0.0138445	ECM1, LPAR1, LITAF, AKAP13, GPRC5B, TFG, PELI1, S100A13, FLNA, S100A4, TRIM22, HLA-DRB1, TGM2	584	192	19333	2.24145	1	0.427079	0.421022
GOTERM_BP_DIRECT	GO:0001503~ossification	8	1.26783	0.0142494	ECM1, RASSF2, CDH11, LRRC17, TMEM119, SPP1, TCIRG1, PDLIM7	584	85	19333	3.11571	1	0.430035	0.423936
GOTERM_BP_DIRECT	GO:0071222~cellular response to lipopolysaccharide	13	2.06022	0.0143736	SPON2, TFPI, LITAF, ASS1, KLRK1, EDNRB, SELENOS, AXL, MRC1, CCL2, CD14, CD68, HAVCR2	584	193	19333	2.22983	1	0.430035	0.423936
GOTERM_BP_DIRECT	GO:0042130~negative regulation of T cell proliferation	6	0.950872	0.0144321	PELI1, PTPN6, VTCN1, HLA-DRB1, IDO1, HAVCR2	584	48	19333	4.13806	1	0.430035	0.423936
GOTERM_BP_DIRECT	GO:0060021~palate development	7	1.10935	0.0144382	GDF11, PLEKHA1, DLX5, INSIG2, DLX6, ARID5B, DHRS3	584	66	19333	3.51108	1	0.430035	0.423936
GOTERM_BP_DIRECT	GO:0001569~branching involved in blood vessel morphogenesis	5	0.792393	0.0150711	EDN1, COL4A1, KDR, ENG, VEGFA	584	32	19333	5.17257	1	0.437568	0.431362
GOTERM_BP_DIRECT	GO:0007159~leukocyte cell-cell adhesion	5	0.792393	0.0150711	PTPRC, ITGB2, PECAM1, MSN, ITGA5	584	32	19333	5.17257	1	0.437568	0.431362
GOTERM_BP_DIRECT	GO:1900745~positive regulation of p38MAPK cascade	5	0.792393	0.0150711	GADD45A, HAND2, RELL1, MAP3K5, VEGFA	584	32	19333	5.17257	1	0.437568	0.431362
GOTERM_BP_DIRECT	GO:0009612~response to mechanical stimulus	7	1.10935	0.015467	CITED2, PTCH1, BDKRB2, TXNIP, ETS1, THBS1, DCN	584	67	19333	3.45867	1	0.440487	0.43424
GOTERM_BP_DIRECT	GO:0007417~central nervous system development	11	1.74326	0.0156646	VCAN, SMO, PAX8, CITED2, MTF1, APLP2, TIMP2, MAL, CAPG, PAM, ARSB	584	150	19333	2.42766	1	0.440487	0.43424
GOTERM_BP_DIRECT	GO:0010629~negative regulation of gene expression	18	2.85261	0.0157177	CCR1, TGFB2, EDN1, CITED2, IGF1, PRDM1, ESR1, VEGFA, RBL2, SMO, HAND2, MYADM, KDR, PGR, APOE, CRYAB, HAVCR2, ENG	584	316	19333	1.8857	1	0.440487	0.43424
GOTERM_BP_DIRECT	GO:0002063~chondrocyte development	4	0.633914	0.0158839	COMP, ECM1, MSX2, HOXA11	584	18	19333	7.35654	1	0.440487	0.43424
GOTERM_BP_DIRECT	GO:0060065~uterus development	4	0.633914	0.0158839	HOXA10, TGFB2, ESR1, HOXA11	584	18	19333	7.35654	1	0.440487	0.43424
GOTERM_BP_DIRECT	GO:0006508~proteolysis	22	3.48653	0.0159366	CTSA, ENPEP, TINAGL1, C1S, MME, TMPRSS4, PLAT, WFDC2, ASRGL1, ADAMTS4, DPP4, ADAMTS15, THBD, ADAMTS1, CTSL, MMP19, CTSF, ADAMTS9, HABP2, CTSC, CTSB, TGM2	584	418	19333	1.74234	1	0.440487	0.43424
GOTERM_BP_DIRECT	GO:0050766~positive regulation of phagocytosis	6	0.950872	0.0170081	FCER1G, IL15, IL2RB, TREM2, CYBA, IL2RG	584	50	19333	3.97253	1	0.466374	0.45976
GOTERM_BP_DIRECT	GO:1903598~positive regulation of gap junction assembly	3	0.475436	0.0172388	IRX3, CAV1, HOPX	584	7	19333	14.1876	1	0.468978	0.462327
GOTERM_BP_DIRECT	GO:0042531~positive regulation of tyrosine phosphorylation of STAT protein	7	1.10935	0.0176745	LYN, IL15, CLCF1, LIF, HCLS1, IGF1, IL6ST	584	69	19333	3.35842	1	0.473376	0.466663
GOTERM_BP_DIRECT	GO:0043627~response to estrogen	7	1.10935	0.0176745	LDHA, MME, CITED2, CAV1, ESR1, ARSB, HOXA11	584	69	19333	3.35842	1	0.473376	0.466663
GOTERM_BP_DIRECT	GO:0010862~positive regulation of pathway-restricted SMAD protein phosphorylation	6	0.950872	0.0184034	GDF11, TGFB2, RBPMS, GDF15, ENG, GDF7	584	51	19333	3.89464	1	0.482851	0.476003
GOTERM_BP_DIRECT	GO:0010718~positive regulation of epithelial to mesenchymal transition	6	0.950872	0.0184034	TGFB2, MDK, GLIPR2, TGFB1I1, PDPN, FERMT2	584	51	19333	3.89464	1	0.482851	0.476003
GOTERM_BP_DIRECT	GO:0042730~fibrinolysis	4	0.633914	0.0184476	ANXA2, PROS1, SERPING1, PLAT	584	19	19333	6.96936	1	0.482851	0.476003
GOTERM_BP_DIRECT	GO:0006469~negative regulation of protein kinase activity	7	1.10935	0.0188554	DBNDD2, PTPRC, DEPTOR, UBASH3B, MLLT1, PKN1, SMYD3	584	70	19333	3.31045	1	0.486161	0.479266
GOTERM_BP_DIRECT	GO:0048661~positive regulation of smooth muscle cell proliferation	7	1.10935	0.0188554	EDN1, ITGB3, CDH13, CYBA, IGF1, THBS1, TGM2	584	70	19333	3.31045	1	0.486161	0.479266
GOTERM_BP_DIRECT	GO:0030324~lung development	8	1.26783	0.0200627	ADAMTS2, FGF7, MME, EPAS1, CRISPLD2, ITGA3, PDPN, VEGFA	584	91	19333	2.91028	1	0.510878	0.503633
GOTERM_BP_DIRECT	GO:0032355~response to estradiol	9	1.42631	0.0201098	GPX4, PTCH1, TXNIP, TFPI, ETS1, CRYAB, ESR1, PAM, ASS1	584	112	19333	2.66018	1	0.510878	0.503633
GOTERM_BP_DIRECT	GO:0010667~negative regulation of cardiac muscle cell apoptotic process	5	0.792393	0.0204505	HSPB6, PAX8, MDK, HAND2, NUPR1	584	35	19333	4.72921	1	0.515742	0.508427
GOTERM_BP_DIRECT	GO:0042310~vasoconstriction	4	0.633914	0.0212267	EDN1, EDNRB, CAV1, BDKRB2	584	20	19333	6.62089	1	0.51895	0.51159
GOTERM_BP_DIRECT	GO:0043277~apoptotic cell clearance	4	0.633914	0.0212267	TYROBP, ITGB3, TREM2, TGM2	584	20	19333	6.62089	1	0.51895	0.51159
GOTERM_BP_DIRECT	GO:0019229~regulation of vasoconstriction	4	0.633914	0.0212267	EDN1, BDKRB2, ECE1, ADRA2A	584	20	19333	6.62089	1	0.51895	0.51159
GOTERM_BP_DIRECT	GO:0010977~negative regulation of neuron projection development	7	1.10935	0.0213764	PAQR3, PMP22, LPAR1, SPOCK1, FLNA, APOE, DKK1	584	72	19333	3.21849	1	0.51895	0.51159
GOTERM_BP_DIRECT	GO:0051017~actin filament bundle assembly	5	0.792393	0.0224737	EPS8, CALD1, ACTN1, NEDD9, LCP1	584	36	19333	4.59784	1	0.51895	0.51159
GOTERM_BP_DIRECT	GO:0048662~negative regulation of smooth muscle cell proliferation	5	0.792393	0.0224737	IL15, NPR1, ANG, APOD, APOE	584	36	19333	4.59784	1	0.51895	0.51159
GOTERM_BP_DIRECT	GO:0032743~positive regulation of interleukin-2 production	5	0.792393	0.0224737	SASH3, PTPRC, PNP, PRKCQ, VTCN1	584	36	19333	4.59784	1	0.51895	0.51159
GOTERM_BP_DIRECT	GO:0007589~body fluid secretion	3	0.475436	0.0225304	EDN1, ANXA2, NPR1	584	8	19333	12.4142	1	0.51895	0.51159
GOTERM_BP_DIRECT	GO:0038094~Fc-gamma receptor signaling pathway	3	0.475436	0.0225304	FCER1G, CD247, CLEC4E	584	8	19333	12.4142	1	0.51895	0.51159
GOTERM_BP_DIRECT	GO:0010544~negative regulation of platelet activation	3	0.475436	0.0225304	THBD, C1QTNF1, APOE	584	8	19333	12.4142	1	0.51895	0.51159
GOTERM_BP_DIRECT	GO:0051045~negative regulation of membrane protein ectodomain proteolysis	3	0.475436	0.0225304	TIMP2, TIMP3, TIMP1	584	8	19333	12.4142	1	0.51895	0.51159
GOTERM_BP_DIRECT	GO:1903979~negative regulation of microglial cell activation	3	0.475436	0.0225304	GRN, PTPRC, CST7	584	8	19333	12.4142	1	0.51895	0.51159
GOTERM_BP_DIRECT	GO:0061042~vascular wound healing	3	0.475436	0.0225304	MCAM, KDR, VEGFA	584	8	19333	12.4142	1	0.51895	0.51159
GOTERM_BP_DIRECT	GO:0009408~response to heat	6	0.950872	0.0230344	HSPB6, TGFB1I1, IGFBP7, CD14, IGF1, CRYAB	584	54	19333	3.67827	1	0.527045	0.51957
GOTERM_BP_DIRECT	GO:0045088~regulation of innate immune response	4	0.633914	0.024222	FGR, TREM2, APOE, SAMHD1	584	21	19333	6.30561	1	0.546974	0.539217
GOTERM_BP_DIRECT	GO:0031589~cell-substrate adhesion	4	0.633914	0.024222	ITGB3, ITGA6, ITGA5, CORO1A	584	21	19333	6.30561	1	0.546974	0.539217
GOTERM_BP_DIRECT	GO:0060173~limb development	5	0.792393	0.0246146	COMP, SALL1, PAM, DKK1, FERMT2	584	37	19333	4.47357	1	0.547721	0.539953
GOTERM_BP_DIRECT	GO:0032570~response to progesterone	5	0.792393	0.0246146	TGFB2, PTGER2, CAV1, TXNIP, THBS1	584	37	19333	4.47357	1	0.547721	0.539953
GOTERM_BP_DIRECT	GO:0042733~embryonic digit morphogenesis	6	0.950872	0.0247307	LMBR1, SALL1, HAND2, ECE1, GRHL2, HOXA11	584	55	19333	3.61139	1	0.547721	0.539953
GOTERM_BP_DIRECT	GO:0008219~cell death	5	0.792393	0.0268745	TGFB2, PMP22, EMP1, EMP3, OPTN	584	38	19333	4.35585	1	0.576995	0.568812
GOTERM_BP_DIRECT	GO:0071549~cellular response to dexamethasone stimulus	5	0.792393	0.0268745	PLAT, SMYD3, FBXO32, FOXO1, ASS1	584	38	19333	4.35585	1	0.576995	0.568812
GOTERM_BP_DIRECT	GO:0031638~zymogen activation	4	0.633914	0.0274331	THBD, CTSL, C1R, PRSS12	584	22	19333	6.01899	1	0.576995	0.568812
GOTERM_BP_DIRECT	GO:0010613~positive regulation of cardiac muscle hypertrophy	4	0.633914	0.0274331	EDN1, HAND2, IGF1, IL6ST	584	22	19333	6.01899	1	0.576995	0.568812
GOTERM_BP_DIRECT	GO:0045165~cell fate commitment	6	0.950872	0.0283589	TGFB1I1, KDR, GAS1, MITF, PRDM1, GDF7	584	57	19333	3.48468	1	0.576995	0.568812
GOTERM_BP_DIRECT	GO:0006972~hyperosmotic response	3	0.475436	0.0283961	SLC12A2, PKN1, HNMT	584	9	19333	11.0348	1	0.576995	0.568812
GOTERM_BP_DIRECT	GO:0048861~leukemia inhibitory factor signaling pathway	3	0.475436	0.0283961	LIF, IL6ST, OSMR	584	9	19333	11.0348	1	0.576995	0.568812
GOTERM_BP_DIRECT	GO:1901844~regulation of cell communication by electrical coupling involved in cardiac conduction	3	0.475436	0.0283961	IRX3, CAV1, SRI	584	9	19333	11.0348	1	0.576995	0.568812
GOTERM_BP_DIRECT	GO:0010038~response to metal ion	3	0.475436	0.0283961	MTF1, TNNC1, NDRG1	584	9	19333	11.0348	1	0.576995	0.568812
GOTERM_BP_DIRECT	GO:0001542~ovulation from ovarian follicle	3	0.475436	0.0283961	ADAMTS1, MMP19, PGR	584	9	19333	11.0348	1	0.576995	0.568812
GOTERM_BP_DIRECT	GO:0051248~negative regulation of protein metabolic process	3	0.475436	0.0283961	EDN1, EDNRB, APOE	584	9	19333	11.0348	1	0.576995	0.568812
GOTERM_BP_DIRECT	GO:0033625~positive regulation of integrin activation	3	0.475436	0.0283961	RAP1B, PLEK, FERMT2	584	9	19333	11.0348	1	0.576995	0.568812
GOTERM_BP_DIRECT	GO:0043269~regulation of ion transport	3	0.475436	0.0283961	CLDN10, FXYD3, FXYD5	584	9	19333	11.0348	1	0.576995	0.568812
GOTERM_BP_DIRECT	GO:0002070~epithelial cell maturation	3	0.475436	0.0283961	EPAS1, KDR, PGR	584	9	19333	11.0348	1	0.576995	0.568812
GOTERM_BP_DIRECT	GO:0045669~positive regulation of osteoblast differentiation	7	1.10935	0.0286498	MSX2, TMEM119, HIF1A-AS2, IGF1, IL6ST, FERMT2, PDLIM7	584	77	19333	3.0095	1	0.576995	0.568812
GOTERM_BP_DIRECT	GO:0051649~establishment of localization in cell	8	1.26783	0.0287245	RAP1B, AXL, CAV1, SLC40A1, PLA2G4A, CYBA, SELENOK, AQP3	584	98	19333	2.7024	1	0.576995	0.568812
GOTERM_BP_DIRECT	GO:0071346~cellular response to interferon-gamma	8	1.26783	0.0301396	EDN1, MRC1, XCL2, ZYX, XCL1, CCL2, CD58, ASS1	584	99	19333	2.67511	1	0.598064	0.589582
GOTERM_BP_DIRECT	GO:0006979~response to oxidative stress	9	1.42631	0.0302072	ERO1A, VNN1, RBPMS, GPX4, GPX3, MTF1, PXDN, APOE, SELENOK	584	121	19333	2.46231	1	0.598064	0.589582
GOTERM_BP_DIRECT	GO:0048146~positive regulation of fibroblast proliferation	6	0.950872	0.0302927	ANXA2, ITGB3, S100A6, LIF, IGF1, ESR1	584	58	19333	3.4246	1	0.598064	0.589582
GOTERM_BP_DIRECT	GO:0045216~cell-cell junction organization	4	0.633914	0.0308593	TGFB2, CXADR, FLNA, LIMS1	584	23	19333	5.7573	1	0.598982	0.590487
GOTERM_BP_DIRECT	GO:0038095~Fc-epsilon receptor signaling pathway	4	0.633914	0.0308593	VAV3, LYN, FCER1G, PRKCQ	584	23	19333	5.7573	1	0.598982	0.590487
GOTERM_BP_DIRECT	GO:0019835~cytolysis	4	0.633914	0.0308593	GZMA, PRF1, NKG7, GZMB	584	23	19333	5.7573	1	0.598982	0.590487
GOTERM_BP_DIRECT	GO:0010634~positive regulation of epithelial cell migration	5	0.792393	0.0317555	TGFB2, RAB25, GLIPR2, ITGA3, RTN4	584	40	19333	4.13806	1	0.606643	0.598039
GOTERM_BP_DIRECT	GO:0001937~negative regulation of endothelial cell proliferation	5	0.792393	0.0317555	AIMP1, CAV1, APOE, THBS1, ENG	584	40	19333	4.13806	1	0.606643	0.598039
GOTERM_BP_DIRECT	GO:0090090~negative regulation of canonical Wnt signaling pathway	10	1.58479	0.031797	TLE1, SOX17, MDK, IGFBP4, CAV1, IGFBP6, APOE, MCC, DKK1, FOXO1	584	145	19333	2.28307	1	0.606643	0.598039
GOTERM_BP_DIRECT	GO:0045785~positive regulation of cell adhesion	6	0.950872	0.0323074	VAV3, MDK, TPM1, LAMC1, TGM2, VEGFA	584	59	19333	3.36655	1	0.606643	0.598039
GOTERM_BP_DIRECT	GO:0022900~electron transport chain	6	0.950872	0.0323074	MAOB, NDUFA4L2, DEGS1, CYBA, DHRS3, IDO1	584	59	19333	3.36655	1	0.606643	0.598039
GOTERM_BP_DIRECT	GO:0045599~negative regulation of fat cell differentiation	6	0.950872	0.0323074	MSX2, TGFB1I1, ID4, SOD2, FERMT2, FOXO1	584	59	19333	3.36655	1	0.606643	0.598039
GOTERM_BP_DIRECT	GO:0007010~cytoskeleton organization	10	1.58479	0.0330208	DIAPH1, MDK, PALLD, DPYSL2, TPM1, NEDD9, CCL2, MSN, APOE, HLA-DRB1	584	146	19333	2.26743	1	0.607183	0.598572
GOTERM_BP_DIRECT	GO:0071356~cellular response to tumor necrosis factor	10	1.58479	0.0330208	EDN1, ASAH1, XCL2, XCL1, CCL2, CYBA, CD58, THBS1, ASS1, MAP3K5	584	146	19333	2.26743	1	0.607183	0.598572
GOTERM_BP_DIRECT	GO:0007179~transforming growth factor beta receptor signaling pathway	8	1.26783	0.0331089	TGFB2, COL1A2, CITED2, GDF15, ZYX, SMAD9, FERMT2, ENG	584	101	19333	2.62213	1	0.607183	0.598572
GOTERM_BP_DIRECT	GO:0006958~complement activation, classical pathway	9	1.42631	0.034231	C1QB, C3, C1S, C1R, SERPING1, C4BPA, TRDC, CLU, CD55	584	124	19333	2.40274	1	0.607183	0.598572
GOTERM_BP_DIRECT	GO:0031295~T cell costimulation	5	0.792393	0.034378	LYN, DPP4, KLRK1, CAV1, PTPN6	584	41	19333	4.03713	1	0.607183	0.598572
GOTERM_BP_DIRECT	GO:0022008~neurogenesis	6	0.950872	0.0344039	BTBD3, SLC1A1, LPAR1, SPOCK1, TRAK1, TRAK2	584	60	19333	3.31045	1	0.607183	0.598572
GOTERM_BP_DIRECT	GO:0035556~intracellular signal transduction	22	3.48653	0.0344745	LYN, VAV3, EDN1, WSB1, NPR1, S100A1, ARHGAP29, AKAP13, SOCS3, DEPDC1B, TYROBP, DEPTOR, HCLS1, LCP2, PTPN6, PRKCQ, PKN1, PLCD3, PLCB1, TNS2, PLCD1, CAPS	584	453	19333	1.60772	1	0.607183	0.598572
GOTERM_BP_DIRECT	GO:0070542~response to fatty acid	4	0.633914	0.034499	INSIG2, TBXAS1, PLAT, FOXO1	584	24	19333	5.51741	1	0.607183	0.598572
GOTERM_BP_DIRECT	GO:0060576~intestinal epithelial cell development	3	0.475436	0.0347966	PRDM1, IL6ST, SPDEF	584	10	19333	9.93134	1	0.607183	0.598572
GOTERM_BP_DIRECT	GO:0019065~receptor-mediated endocytosis of virus by host cell	3	0.475436	0.0347966	DPP4, CTSL, CAV1	584	10	19333	9.93134	1	0.607183	0.598572
GOTERM_BP_DIRECT	GO:0010572~positive regulation of platelet activation	3	0.475436	0.0347966	PLEK, PLA2G4A, FLNA	584	10	19333	9.93134	1	0.607183	0.598572
GOTERM_BP_DIRECT	GO:0050665~hydrogen peroxide biosynthetic process	3	0.475436	0.0347966	MAOB, CYBA, SOD2	584	10	19333	9.93134	1	0.607183	0.598572
GOTERM_BP_DIRECT	GO:0060075~regulation of resting membrane potential	3	0.475436	0.0347966	KCNK6, TREM2, KCNK3	584	10	19333	9.93134	1	0.607183	0.598572
GOTERM_BP_DIRECT	GO:2000563~positive regulation of CD4-positive, alpha-beta T cell proliferation	3	0.475436	0.0347966	XCL1, PRKCQ, CD55	584	10	19333	9.93134	1	0.607183	0.598572
GOTERM_BP_DIRECT	GO:0050821~protein stabilization	13	2.06022	0.0350094	GRN, IGF1, ATP1B1, IFI30, CLU, RTN4, TYROBP, RASSF2, SOX17, SMO, FLNA, CRYAB, TSPAN1	584	220	19333	1.95617	1	0.607827	0.599206
GOTERM_BP_DIRECT	GO:0031532~actin cytoskeleton reorganization	6	0.950872	0.0365828	EPS8, FGF7, CXADR, PLEK, FLNA, PDLIM4	584	61	19333	3.25618	1	0.631968	0.623005
GOTERM_BP_DIRECT	GO:0003007~heart morphogenesis	5	0.792393	0.0371227	TGFB2, COL5A1, PTCH1, FLNA, VEGFA	584	42	19333	3.94101	1	0.636332	0.627307
GOTERM_BP_DIRECT	GO:0032956~regulation of actin cytoskeleton organization	7	1.10935	0.037388	ITGB3, DIXDC1, RAC2, NEDD9, PAM, CORO1A, RHOQ	584	82	19333	2.82599	1	0.636332	0.627307
GOTERM_BP_DIRECT	GO:0016485~protein processing	7	1.10935	0.037388	SRGN, COMP, ADAMTS2, MME, PTCH1, TMPRSS4, ECE1	584	82	19333	2.82599	1	0.636332	0.627307
GOTERM_BP_DIRECT	GO:0030225~macrophage differentiation	4	0.633914	0.0383504	IL15, LIF, HLA-DRB1, VEGFA	584	25	19333	5.29671	1	0.640099	0.631021
GOTERM_BP_DIRECT	GO:0060907~positive regulation of macrophage cytokine production	4	0.633914	0.0383504	SPON2, GPRC5B, LAPTM5, RTN4	584	25	19333	5.29671	1	0.640099	0.631021
GOTERM_BP_DIRECT	GO:0010596~negative regulation of endothelial cell migration	4	0.633914	0.0383504	APOE, THBS1, ADAMTS9, DCN	584	25	19333	5.29671	1	0.640099	0.631021
GOTERM_BP_DIRECT	GO:0003148~outflow tract septum morphogenesis	4	0.633914	0.0383504	TGFB2, SEMA3C, MSX2, ENG	584	25	19333	5.29671	1	0.640099	0.631021
GOTERM_BP_DIRECT	GO:0016525~negative regulation of angiogenesis	9	1.42631	0.0401405	TGFB2, COL4A2, NPR1, ADAMTS1, GADD45A, ECSCR, THBS2, THBS1, DCN	584	128	19333	2.32766	1	0.666757	0.657301
GOTERM_BP_DIRECT	GO:0030154~cell differentiation	30	4.75436	0.0406139	EHF, DLX5, DLX6, TWIST2, TNFAIP2, ECSCR, SLA, ETS1, TYMP, SOCS3, FGF7, KLRK1, SOX17, MDK, PDLIM7, SPDEF, LYN, EYA2, CAV1, SMAD9, VEGFA, FGR, RBL2, PAX8, PMP22, ID4, MXRA8, MAL, MMP19, PTPN6	584	682	19333	1.45621	1	0.671392	0.66187
GOTERM_BP_DIRECT	GO:0061061~muscle structure development	3	0.475436	0.0416944	PDLIM2, PDLIM4, PDLIM7	584	11	19333	9.02849	1	0.676311	0.66672
GOTERM_BP_DIRECT	GO:0046629~gamma-delta T cell activation	3	0.475436	0.0416944	CXADR, TRDC, CD247	584	11	19333	9.02849	1	0.676311	0.66672
GOTERM_BP_DIRECT	GO:0002726~positive regulation of T cell cytokine production	3	0.475436	0.0416944	SASH3, XCL1, CD55	584	11	19333	9.02849	1	0.676311	0.66672
GOTERM_BP_DIRECT	GO:0046622~positive regulation of organ growth	3	0.475436	0.0416944	SASH3, SMO, IGF2	584	11	19333	9.02849	1	0.676311	0.66672
GOTERM_BP_DIRECT	GO:0002862~negative regulation of inflammatory response to antigenic stimulus	4	0.633914	0.0424108	LYN, FGR, TREM2, HLA-DRB1	584	26	19333	5.09299	1	0.680913	0.671256
GOTERM_BP_DIRECT	GO:0045954~positive regulation of natural killer cell mediated cytotoxicity	4	0.633914	0.0424108	KLRK1, KLRC2, KLRC3, KLRC4	584	26	19333	5.09299	1	0.680913	0.671256
GOTERM_BP_DIRECT	GO:0008285~negative regulation of cell proliferation	22	3.48653	0.0425694	LYN, GDF11, TGFB2, MSX2, TGFB1I1, RARRES1, LIF, SOD2, ETS1, THBS1, NDRG1, ADAMTS1, LMNA, PDPN, PMP22, TIMP2, CDH13, IGFBP7, PTPN6, IGFBP6, NUPR1, TNS2	584	464	19333	1.56961	1	0.680913	0.671256
GOTERM_BP_DIRECT	GO:0034976~response to endoplasmic reticulum stress	7	1.10935	0.0433666	ERN1, ERO1A, FICD, DNAJB9, ERP27, THBS1, MAP3K5	584	85	19333	2.72625	1	0.690468	0.680675
GOTERM_BP_DIRECT	GO:0030168~platelet activation	6	0.950872	0.0436192	VAV3, PLSCR1, AXL, ITGB3, PDPN, ADRA2A	584	64	19333	3.10354	1	0.691304	0.6815
GOTERM_BP_DIRECT	GO:0043407~negative regulation of MAP kinase activity	5	0.792393	0.0460915	LYN, CAV1, PAQR3, PTPN6, APOE	584	45	19333	3.67827	1	0.726446	0.716143
GOTERM_BP_DIRECT	GO:0032753~positive regulation of interleukin-4 production	4	0.633914	0.0466776	SASH3, FCER1G, PRKCQ, HAVCR2	584	27	19333	4.90436	1	0.726446	0.716143
GOTERM_BP_DIRECT	GO:0010875~positive regulation of cholesterol efflux	4	0.633914	0.0466776	CAV1, PTCH1, TREM2, APOE	584	27	19333	4.90436	1	0.726446	0.716143
GOTERM_BP_DIRECT	GO:0002639~positive regulation of immunoglobulin production	4	0.633914	0.0466776	SASH3, PTPRC, CLCF1, DNAJB9	584	27	19333	4.90436	1	0.726446	0.716143
GOTERM_BP_DIRECT	GO:0001819~positive regulation of cytokine production	6	0.950872	0.0487305	FGR, IL15, PELI1, S100A13, CLEC4E, ADRA2A	584	66	19333	3.0095	1	0.744194	0.73364
GOTERM_BP_DIRECT	GO:0038063~collagen-activated tyrosine kinase receptor signaling pathway	3	0.475436	0.0490539	COL4A2, UBASH3B, COL4A1	584	12	19333	8.27611	1	0.744194	0.73364
GOTERM_BP_DIRECT	GO:0050927~positive regulation of positive chemotaxis	3	0.475436	0.0490539	KDR, CDH13, VEGFA	584	12	19333	8.27611	1	0.744194	0.73364
GOTERM_BP_DIRECT	GO:0010269~response to selenium ion	3	0.475436	0.0490539	SELENOM, MAOB, SOD2	584	12	19333	8.27611	1	0.744194	0.73364
GOTERM_BP_DIRECT	GO:0048711~positive regulation of astrocyte differentiation	3	0.475436	0.0490539	CLCF1, LIF, IL6ST	584	12	19333	8.27611	1	0.744194	0.73364
GOTERM_BP_DIRECT	GO:0045893~positive regulation of transcription, DNA-templated	31	4.91284	0.0491104	EHF, CITED2, DLX5, TGFB1I1, ETS1, FOXO1, HOXA11, FGF7, SALL1, SOX17, MDK, SPP1, APOE, TRIM22, MAP3K5, RBPMS, ACTN1, PTCH1, ARID5B, MITF, IGF1, ESR1, GDF7, WDR77, MDFIC, PAX8, HAND2, PKN1, NUPR1, PLCB1, HLA-DRB1	584	724	19333	1.41746	1	0.744194	0.73364
GOTERM_BP_DIRECT	GO:0030890~positive regulation of B cell proliferation	5	0.792393	0.0493258	VAV3, SASH3, PTPRC, CLCF1, PELI1	584	46	19333	3.59831	1	0.744195	0.733641
GOTERM_BP_DIRECT	GO:0030509~BMP signaling pathway	7	1.10935	0.0499118	COMP, TGFB2, DLX5, GDF15, SMAD9, ENG, GDF7	584	88	19333	2.63331	1	0.749763	0.739129

## Sheet: pEMS vs. sEMS_KEGG PATHWAY
Category	Term	Count	%	P Value	Genes	List Total	Pop Hits	Pop Total	Fold Enrichment	Bonferroni	Benjamini	FDR
KEGG_PATHWAY	hsa04510:Focal adhesion	31	4.91284	3.26218e-10	LAMA4, ITGB3, LAMC1, THBS2, THBS1, THBS3, RAP1B, COMP, CCND3, KDR, SPP1, RAC2, FLNA, PIP5K1C, VAV3, LAMB3, ITGA3, ACTN1, CAV1, IGF1, VEGFA, DIAPH1, COL1A2, COL4A2, COL4A1, ZYX, COL6A3, ITGA6, ITGA5, MET, MYL9	330	201	8205	3.83469	9.94966e-08	9.94966e-08	9.46033e-08
KEGG_PATHWAY	hsa04610:Complement and coagulation cascades	18	2.85261	3.79881e-08	C1QB, C1S, C1R, PROS1, ITGB2, PLAUR, PLAT, C4BPA, TFPI, CLU, C3, PROCR, THBD, ITGAX, BDKRB2, SERPING1, CD59, CD55	330	86	8205	5.20402	1.15863e-05	5.79319e-06	5.50828e-06
KEGG_PATHWAY	hsa05205:Proteoglycans in cancer	27	4.27892	1.587e-07	CD63, ITGB3, TWIST2, THBS1, RRAS, CTSL, KDR, FLNA, TIMP3, VAV3, TGFB2, CAV1, PTCH1, PLAUR, IGF2, MSN, IGF1, ESR1, DCN, VEGFA, COL1A2, SMO, HCLS1, PTPN6, ITGA5, MET, CD44	330	205	8205	3.27472	4.84024e-05	1.61345e-05	1.5341e-05
KEGG_PATHWAY	hsa04512:ECM-receptor interaction	17	2.69414	3.24744e-07	LAMB3, ITGA3, LAMA4, ITGB3, LAMC1, THBS2, THBS1, THBS3, COMP, COL1A2, COL4A2, COL4A1, SPP1, COL6A3, ITGA6, ITGA5, CD44	330	88	8205	4.8032	9.90419e-05	2.47617e-05	2.35439e-05
KEGG_PATHWAY	hsa04145:Phagosome	22	3.48653	6.16251e-07	ATP6V1A, DYNC1I2, C1R, ITGB3, ITGB2, STX18, HLA-C, CYBA, TCIRG1, THBS2, CORO1A, THBS1, THBS3, C3, COMP, TUBB6, CTSL, SEC61G, MRC1, CD14, ITGA5, HLA-DRB1	330	152	8205	3.59868	0.000187939	3.75913e-05	3.57426e-05
KEGG_PATHWAY	hsa04151:PI3K-Akt signaling pathway	32	5.07132	3.19807e-05	LAMA4, ITGB3, LPAR1, LPAR3, LAMC1, THBS2, IL2RG, THBS1, THBS3, COMP, CCND3, FGF7, KDR, SPP1, LAMB3, ITGA3, IGF2, PPP2R5A, IGF1, OSMR, VEGFA, RBL2, COL1A2, COL4A2, COL4A1, GNB1, IL2RB, COL6A3, ITGA6, PKN1, ITGA5, MET	330	354	8205	2.24756	0.00970684	0.00162568	0.00154573
KEGG_PATHWAY	hsa04974:Protein digestion and absorption	15	2.37718	5.70618e-05	SLC15A1, COL15A1, MME, SLC1A1, SLC3A1, SLC1A5, ATP1B1, DPP4, COL1A2, COL4A2, SLC7A8, COL5A1, COL4A1, FXYD2, COL6A3	330	103	8205	3.62092	0.0172538	0.00248626	0.00236399
KEGG_PATHWAY	hsa05144:Malaria	10	1.58479	0.000140505	COMP, TGFB2, KLRK1, ITGB2, PECAM1, CCL2, THBS2, THBS1, MET, THBS3	330	50	8205	4.97273	0.0419516	0.00535675	0.0050933
KEGG_PATHWAY	hsa05202:Transcriptional misregulation in cancer	20	3.16957	0.00025866	GADD45A, GZMB, MLLT1, PLAT, MITF, IGF1, FOXO1, HOXA11, DDB2, HOXA10, MEIS1, MAF, SPINT1, PAX8, IL2RB, NFKBIZ, CD14, NUPR1, PROM1, MET	330	193	8205	2.57654	0.0758691	0.0087657	0.0083346
KEGG_PATHWAY	hsa05200:Pathways in cancer	39	6.18067	0.000321613	EPAS1, LAMA4, PTGER2, MGST1, LPAR1, LPAR3, LAMC1, IL2RG, ETS1, FOXO1, CCND3, FGF7, EDNRB, TFG, BDKRB2, RAC2, TGFB2, EDN1, LAMB3, IL15, ITGA3, GADD45A, PTCH1, IGF2, MITF, IGF1, ESR1, DDB2, VEGFA, COL4A2, SMO, PAX8, COL4A1, GNB1, IL2RB, ITGA6, PLCB1, IL6ST, MET	330	531	8205	1.82614	0.0934487	0.00980919	0.00932677
KEGG_PATHWAY	hsa05418:Fluid shear stress and atherosclerosis	16	2.53566	0.000433207	EDN1, IL1R1, ITGB3, CAV1, MGST1, PLAT, CYBA, ASS1, VEGFA, THBD, CTSL, KDR, PECAM1, RAC2, CCL2, MAP3K5	330	139	8205	2.862	0.123796	0.0120116	0.0114209
KEGG_PATHWAY	hsa04650:Natural killer cell mediated cytotoxicity	15	2.37718	0.000497158	VAV3, FCER1G, KLRC2, KLRC3, ITGB2, PRF1, GZMB, KLRK1, TYROBP, RAC2, LCP2, PTPN6, KLRC1, CD247, HCST	330	126	8205	2.95996	0.140729	0.0126361	0.0120147
KEGG_PATHWAY	hsa04933:AGE-RAGE signaling pathway in diabetic complications	13	2.06022	0.000620929	TGFB2, EDN1, FOXO1, VEGFA, DIAPH1, THBD, COL1A2, COL4A2, COL4A1, CCL2, PLCD3, PLCB1, PLCD1	330	100	8205	3.23227	0.172579	0.0145679	0.0138515
KEGG_PATHWAY	hsa05410:Hypertrophic cardiomyopathy	12	1.90174	0.000889877	EDN1, TGFB2, TPM4, ITGA3, TPM2, ITGB3, TNNC1, TPM1, LMNA, ITGA6, IGF1, ITGA5	330	90	8205	3.31515	0.23779	0.0193866	0.0184332
KEGG_PATHWAY	hsa04640:Hematopoietic cell lineage	12	1.90174	0.00195748	MME, IL1R1, ITGA3, ITGB3, CD7, CD59, ITGA6, CD14, ITGA5, CD44, HLA-DRB1, CD55	330	99	8205	3.01377	0.449879	0.0396921	0.03774
KEGG_PATHWAY	hsa04810:Regulation of actin cytoskeleton	20	3.16957	0.00208221	VAV3, ITGA3, ITGB3, ACTN1, ITGB2, LPAR1, MSN, DIAPH1, FGF7, ITGAD, RRAS, CFL2, ITGAX, BDKRB2, RAC2, ITGA6, PIP5K1C, ITGA5, MYL9, ARHGEF6	330	229	8205	2.1715	0.470454	0.0396921	0.03774
KEGG_PATHWAY	hsa04142:Lysosome	14	2.2187	0.00238144	CTSA, CD63, ASAH1, LAPTM5, CTSW, TCIRG1, LITAF, GNPTAB, CTSL, CTSF, CD68, CTSC, ARSB, CTSB	330	132	8205	2.63705	0.516743	0.0421418	0.0400693
KEGG_PATHWAY	hsa05146:Amoebiasis	12	1.90174	0.00248706	TGFB2, COL1A2, COL4A2, LAMB3, COL4A1, IL1R1, LAMA4, ACTN1, ITGB2, CD14, LAMC1, PLCB1	330	102	8205	2.92513	0.532099	0.0421418	0.0400693
KEGG_PATHWAY	hsa05133:Pertussis	10	1.58479	0.00320417	C1QB, C3, C1S, C1R, CFL2, ITGB2, SERPING1, C4BPA, CD14, ITGA5	330	76	8205	3.27153	0.624254	0.0514354	0.0489058
KEGG_PATHWAY	hsa04015:Rap1 signaling pathway	18	2.85261	0.00452439	VAV3, ITGB3, ITGB2, LPAR1, LPAR3, IGF1, THBS1, VEGFA, RAP1B, FGF7, RRAS, KDR, RAC2, LCP2, EVL, PLCB1, RAPGEF5, MET	330	210	8205	2.13117	0.749193	0.0689969	0.0656036
KEGG_PATHWAY	hsa05414:Dilated cardiomyopathy	11	1.74326	0.00495173	TGFB2, TPM4, ITGA3, TPM2, ITGB3, TNNC1, TPM1, LMNA, ITGA6, IGF1, ITGA5	330	96	8205	2.84896	0.779978	0.071918	0.0683811
KEGG_PATHWAY	hsa05165:Human papillomavirus infection	24	3.80349	0.00704337	ATP6V1A, LAMB3, ITGA3, LAMA4, ITGB3, HLA-C, PPP2R5A, TCIRG1, LAMC1, THBS2, THBS1, FOXO1, THBS3, VEGFA, RBL2, COMP, CCND3, COL1A2, COL4A2, COL4A1, SPP1, COL6A3, ITGA6, ITGA5	330	331	8205	1.8028	0.884193	0.0976467	0.0928444
KEGG_PATHWAY	hsa05416:Viral myocarditis	8	1.26783	0.00972899	CXADR, CAV1, ITGB2, RAC2, PRF1, HLA-C, HLA-DRB1, CD55	330	60	8205	3.31515	0.949302	0.129015	0.12267
KEGG_PATHWAY	hsa04612:Antigen processing and presentation	9	1.42631	0.0125257	KLRC2, CTSL, KLRC3, KLRC4, HLA-C, KLRC1, IFI30, HLA-DRB1, CTSB	330	78	8205	2.86888	0.978603	0.159181	0.151353
KEGG_PATHWAY	hsa05222:Small cell lung cancer	9	1.42631	0.0308328	COL4A2, LAMB3, COL4A1, ITGA3, GADD45A, LAMA4, ITGA6, LAMC1, DDB2	330	92	8205	2.43231	0.999929	0.376161	0.357661
KEGG_PATHWAY	hsa05323:Rheumatoid arthritis	9	1.42631	0.0326081	ATP6V1A, TGFB2, IL15, CTSL, ITGB2, CCL2, TCIRG1, HLA-DRB1, VEGFA	330	93	8205	2.40616	0.999959	0.382518	0.363706
KEGG_PATHWAY	hsa04670:Leukocyte transendothelial migration	10	1.58479	0.0391231	VAV3, RAP1B, CLDN10, ACTN1, ITGB2, PECAM1, RAC2, MSN, CYBA, MYL9	330	114	8205	2.18102	0.999995	0.441947	0.420212
KEGG_PATHWAY	hsa04210:Apoptosis	11	1.74326	0.0463267	ERN1, CTSL, GADD45A, LMNA, PRF1, GZMB, CTSW, CTSF, CTSC, CTSB, MAP3K5	330	136	8205	2.01103	0.999999	0.50463	0.479812
