# Supplementary material for: Expression Profiling of Coding and Noncoding RNAs in the Endometrium of Patients with Endometriosis
Source: Int J Mol Sci. 2024 Oct 1;25(19):10581. doi: 10.3390/ijms251910581 (PMC11476965; doi:10.3390/ijms251910581)
Supplement: Supplementary file 1 [file ijms-25-10581-s001.zip › Table S3.xlsx]

## Sheet: pEMS vs. pCT
ID	Molecules in Network	Score	Focus Molecules	Top Diseases and Functions
1	ANTXR1, ATF3, CALD1, CD69, CLSTN1, COL4A1, COL5A1, COL6A3, Cyclin A, EGR3, estrogen receptor, FHL2, FILIP1L, Hdac, Hsp70, Hsp90 (family), IFITM3, INSIG1, JUN, JUND, KANK2, LTBP1, MPRIP, N-cor, NDRG1, PIM1, PLK3, PLXNC1, RBM5, Secretase gamma, SH3D19, TEAD3, TPM1, TPM2, ZFP36	41	28	Cardiovascular Disease, Cell Death and Survival, Connective Tissue Disorders
2	ADAMTS1, AKAP12, BACH1, CCNL1, CLU, DHRS3, DNAJB4, EFEMP1, EPAS1, FBLN1, FSH, GADD45B, GPRC5A, GRHL2, Igm, Jnk, KDR, Lh, MEST, MMP2, Notch, PI3K (family), PLS3, PTGS1, RGS16, Smad2/3, SRSF6, TAGLN, TCF, THBS1, Vegf, VEGFA, ZC3H12A, ZFP36L1, ZNF331	37	26	Cancer, Gastrointestinal Disease, Organismal Injury and Abnormalities
3	Akt, Alp, C1q, C1S, CCN1, CCN2, CDH13, COL12A1, Collagen(s), Complement component 1, DCN, EHD1, FGF2, FOSL1, G protein beta gamma core, Ggtase I, HBEGF, HOMER1, HOXD10, HTRA1, KLF10, LMNA, Mapk, MEG3, NR4A1, PBX1, PDGF BB, PDLIM7, RDH10, RHOB, SERPINE1, TEAD, TIPARP, VGLL3, YAP/TAZ	32	24	Cardiovascular System Development and Function, Organismal Development, Organismal Injury and Abnormalities
4	CCL2, CD74, CLEC2B, Fcer1, FOXJ1, FXYD5, G0S2, GEM, HOXA11, HTR2B, ICAM1, IgG, IKKA/B, IL-1R, IL1, IL12 (complex), KLF2, LDL, LITAF, LRP1, MMP10, NFkB (complex), P glycoprotein, PALMD, PLAU, PLAUR, PPP1R15A, PRNP, RAB31, RGS1, RNF152, Tlr, TLR7/8, UGCG, VMP1	32	24	Cellular Movement, Hematological System Development and Function, Immune Cell Trafficking
5	Alpha catenin, ARID5B, B2M, BAG2, CD3, CDH3, CMAHP, Collagen type II, CSF, CSF1, CTSK, CTSL, EGOT, EGR2, GBP1, Growth hormone, Gsk3, Hsp27, IL12 (family), Immunoglobulin, IRF1, MFAP4, MMP19, NFKBIA, NR4A3, P38 MAPK, PI3K (complex), PIK3R1, Pka, REL, RELB, TGFB3, TNFAIP3, TNS1, TRIB1	30	23	Hematological System Development and Function, Lymphoid Tissue Structure and Development, Tissue Morphology
6	ARRDC3, c-Src, Calcineurin protein(s), calpain, CAPN2, CCDC50, Cdk (family), CXCL8, Dynamin, ENTPD1, EPHA2, Fibrinogen, Focal adhesion kinase, FOS, FOSB, FOSL2, HDL, IGKC, ITGA5, ITGB3, ITGB5, JINK1/2, JUNB, LAMA4, Muscarinic cholinergic receptor, Pkc(s), Rac, Rap1, RCAN1, RECK, RGS2, SPTAN1, TIMP2, TNFRSF12A, TSC22D1	28	22	Cancer, Embryonic Development, Organismal Injury and Abnormalities
7	BCR (complex), BHLHE40, caspase, CAV1, CAVIN1, CHD1, Collagen type I (complex), DLC1, ELP3, EMP1, FMOD, GLS, Histone h3, HSD11B2, IGF1, Interferon alpha, ITPRID2, JMJD1C, LIF, MCL1, MITF, Nr1h, NRP2, P-TEFb, PARP, PDE4B, PI3K p85, PRDM1, PROS1, RNA polymerase II, Sapk, SLC2A3, STAT5a/b, SUPT5H, Tgf beta	28	22	Cardiovascular System Development and Function, Cell Death and Survival, Tissue Morphology
8	ATF3, CCN1, CCN5, CD24, CSRNP1, DMTN, DUSP5, EGLN, FRYL, GADD45B, GAPDH, GLI1, HSPB8, IGFBP7, ITGB6, ITPKB, KHSRP, LDLR, MAPK1, MICAL2, MYADM, OLFML2A, PAM, PLAUR, PLCB1, RPS6KA3, SCARA3, SERPINE1, SLC25A25, SMOC2, SYNE1, SYNE2, TFPI, VDR, YPEL5	25	20	Cell-To-Cell Signaling and Interaction, Cellular Movement, Connective Tissue Development and Function
9	ADCY, ANXA5, Ap1, AXL, BNC2, C3, CFH, Collagen Alpha1, collagenase, Creb, DDR2, DUSP1, DUSP5, EGR1, ERK, ERK1/2, GPR183, HES1, HSPB1, LIMS1, LIMS2, MAP2K1/2, Mek, Mmp, PARVA, PHLDA1, Ppp2c, PRKAA, Raf, RAS, RND3, ROCK, SKIL, SRC (family), VDAC1	23	19	Cancer, Cellular Movement, Organismal Injury and Abnormalities
10	ACTN4, ASNS, ATF3, CD74, CLK1, COLEC12, HES4, HFE, IFN Beta, ITM2A, KDM4A, KIF13A, LIF, LONRF2, LRRFIP2, LUM, MIR31HG, MMP10, NPC1, NUAK2, PLAT, RGS1, SERPINB2, SLC11A1, SMARCA4, SPANXB1 (includes others), STAMBPL1, STING1, TCEAL9, TCIM, THBS1, TREM1, TRIM32, UNC13D, WNT5A	19	17	Cellular Movement, Organismal Injury and Abnormalities, Respiratory Disease
11	AMOTL1, CCAR2, CCNA2, CDC20, CEP83, CG, CHMP1B, CKS1B, CNN3, CREB5, CYP1B1, DNAJB5, E2F7, FBXL7, GREM1, MARCHF3, MCAM, MIDEAS, MMP10, NUPR1, PARD3B, PAX3-FOXO1, PBXIP1, PKIG, POLE2, PPP1R15B, PXDC1, SH3BP5, SKP2, SPAG5, SRGN, TMEM47, TRIB1, USP36, YAP1	19	17	Cell Cycle, Cellular Development, Cellular Growth and Proliferation
12	ADAMTS1, ANXA7, AOPEP, BCOR, CNOT1, CSF2, CWH43, DLX6, ERG, EXT1, HMGB3, HNRNPA1, HNRNPA2B1, HNRNPD, HPCAL1, IRF2BP2, KCTD12, LPAR1, MEST, MKNK1, MMD, MRPL4, MYC, NRCAM, PEG10, PHACTR2, PLEKHO1, PMP22, SULT1A3/SULT1A4, TACC1, TAL1, TPM4, UTRN, XRN2, ZBTB21	18	16	Cell-To-Cell Signaling and Interaction, Hematological System Development and Function, Immune Cell Trafficking
13	AR, ARG1, ARID1A, BDKRB2, CAST, CUX1, DPYSL3, DST, EMILIN1, GAS1, GSDME, ITGB1, LIMA1, LIMS1, LMOD1, MMP10, P3H2, P4HA1, PLEKHO2, PLOD2, PRKAA2, PWWP3B, RBPMS, SATB2, SERPINB5, SMARCC2, SMTN, SMURF2, TERT, THBS1, THBS2, THY1, TP63, TPP1, UPF1	18	16	Cancer, Cardiovascular Disease, Organismal Injury and Abnormalities
14	AEBP1, ANTXR2, BTG1, CDC42EP3, CDH1, CEBPB, CLU, DAPK1, DCUN1D3, DDB2, DLGAP1, EHBP1, FZD8, IER5, IRS1, MALAT1, MEG3, mir-379, MTA1, NEK2, Pde4, PIP5K1A, PKNOX2, PNO1, PPP1R12C, RAE1, RBX1, RPS6KA5, SMARCC1, SMURF2, SNHG29, SPSB1, TP53, ZNF207, ZNF552	15	14	Cell Death and Survival, Cellular Movement, Organismal Injury and Abnormalities
15	ARF1, ARID5B, CAD, CAPN2, CCND1, CDK4/6, CPED1, CPNE3, ERBIN, G protein beta gamma core, GPER1, HNRNPD, HSPB1, ICOSLG/LOC102723996, IL10, ITPRIP, JPT2, MACF1, MEMO1, mir-1236, ORAI1, p70 S6k, PDE4B, PHF20L1, POU2F1, PRSS1, SARAF, SDC3, SOX2, SRC, SYT11, TCR, TPI1, TUBB6, TWIST2	15	14	Cellular Movement, Embryonic Development, Organismal Development
16	26s Proteasome, ADARB2, ADGRE5, APP, ARFGAP3, BETA TUBULIN, CASP3, CLU, Cofilin, DVL1, ERK, FBP1, GGA1, ICOSLG/LOC102723996, IDE, IFNG, IGLC1, IRAK4, KSR2, LRP, MVP, PDPN, PSAP, PTEN, RARRES2, RTN4, S100A7, SEMA3B, SFPQ, SLC25A38, SMURF1, SNCA, SRPX2, TLR6, TRAPPC6A	12	12	Cellular Compromise, Neurological Disease, Organismal Injury and Abnormalities
17	ADA, CD274, CLCF1, CORO1C, FBLN5, GSTT1, HDAC9, Histone h4, IL1RAP, KLK2, KRT5, LTBP2, MAFB, MICOS10-NBL1/NBL1, NR3C1, PKP3, PRSS23, RETN, RGS2, RNASE1, RRM2, S100A16, SERPINB6, SLC15A4, SLC2A3, STAT5A, TASL, TCEAL4, TLR1, TLR5, TLR8, TNF, TNFRSF25, TNFSF9, USP7	12	12	Hematological Disease, Immunological Disease, Organismal Injury and Abnormalities
18	AXIN1, CDH4, CDKN2A, CEMIP, CTNNB1, DKK3, E2F1, ENO2, EZH2, GSK3A, GSK3B, GSKIP, HDAC1, LINC00173, MDFIC, MYB, MYC, NCOA7, NME1, NOTCH1, PAF1, PAX5, PPP1R12B, PRDM5, ROR1, SERTAD1, SMAD4, SMARCA4, SOX2, SPDEF, TFDP1, TP53, WNT10B, WNT3A	4	6	Embryonic Development, Gene Expression, Hair and Skin Development and Function
19	MRPL55, SAMMSON	1	1	Cancer, Cellular Response to Therapeutics, Organismal Injury and Abnormalities
20	ADH1B, NR1H4	1	1	Biliary Hyperplasia, Cardiovascular Disease, Cardiovascular System Development and Function

## Sheet: sEMS vs. sCT
ID	Molecules in Network	Score	Focus Molecules	Top Diseases and Functions
1	APLP2, CAPN2, CDH1, CTNNA2, CTNND1, Collagen type III, DNAJC3, ECE1, EDNRA, Focal adhesion kinase, H6PD, HIF1A-AS2, HSPA5, IGF1, JAZF1, JUP, LDL, MME, MMP19, MPC1, MT1L, NR2F1, NUCB2, PAM, PI3K p85, RAP1B, RETREG1, SERPINA5, SFN, SRI, Secretase gamma, TCF, TSPAN8, TWIST2, XBP1	42	29	Organismal Injury and Abnormalities, Organismal Survival, Cellular Movement
2	ARID5B, ASS1, BNIP3, CITED2, CTSB, DEGS1, EGLN, ENO1, ESR1, FOSL2, FOXO1, GABARAPL1, GADD45A, GPX3, Growth hormone, KCNK6, LAMB3, LDHA, MANF, MYOF, N-cor, NEDD9, PARP, PGK1, PRC1, PRXL2A, RNA polymerase II, RNASE4, RNASEH2A, SLC1A1, SLC7A2, SOD2, TMT1A, TNFAIP2, collagenase	42	29	Amino Acid Metabolism, Cancer, Endocrine System Disorders
3	ADGRL2, AIMP1, ANG, ANXA2, Akt, BAIAP2L1, CDYL2, CNTN1, Collagen type I (complex), Cyclin A, DEPTOR, DNAJB9, EDNRB, ERN1, ERO1A, FERMT2, GAST, GRB7, Immunoglobulin Lambda Light Chain, Integrin, JINK1/2, LIMS1, MT1X, MT2A, MTF1, P glycoprotein, PAPSS2, PAX8, PHGDH, RDH10, S100A16, SELENOS, SPTLC3, ST3GAL5, TCN1	39	28	Cellular Development, Cellular Growth and Proliferation, Amino Acid Metabolism
4	Ap1, CALD1, CD55, COL4A5, DPP4, DUSP2, EDN1, EGR1, FN1, GLUL, GPR160, Histone H2b, Histone h2a, Hsp27, IL33, ITGB3, KRT7, MAOA, MAP2K1/2, MAP3K5, MGAT1, P38 MAPK, PAEP, PGR, PI3K (complex), PTCH1, RASSF2, SRC (family), TEAD, TGFB1I1, TGFB2, TRIM22, VCAN, VEGFA, estrogen receptor	33	25	Cellular Growth and Proliferation, Cellular Development, Cardiovascular System Development and Function
5	ASAH1, ATP2A2, CSF, Creb, DEFB1, DHRS3, EFNA1, ERK, FSH, HOXB6, Hdac, Histone h3, Hsp70, ID4, IDO1, IFN Beta, MET, MT1E, MT1F, MT1G, MT1H, NDRG1, NRP1, PI3K (family), POLD4, SLC15A4, SLPI, SPP1, SRD5A3, TGM2, TNNC1, TYROBP, VTCN1, YWHAZ, c-Src	33	25	Organismal Injury and Abnormalities, Embryonic Development, Organismal Development
6	ACSL4, ADRA2A, ALDOA, Alpha catenin, CD81, COMP, CP, CTSF, ERK1/2, EZR, Erm, GNB1, GRN, HTATIP2, Hif1, ITGA3, ITGA6, LGALS3, LIF, Laminin (complex), Laminin5, MTUS1, Mapk, PALLD, Pka, RHOA, ROCK, Rac, SLC40A1, SLK, SMOC2, SYNE2, THBD, VNN1, calpain	31	24	Cellular Movement, Cancer, Organismal Injury and Abnormalities
7	AMIGO2, ATP1B1, CDCA7, CLDN4, CLEC11A, Caspase 3/7, G0S2, GDF15, Gsk3, IGFBP4, IL-1R, IL6ST, LITAF, MAP2K6, MTORC1, Mek, NFkB (complex), PAQR3, PLAAT4, PMAIP1, PP2A, PPP2R5A, PRKAA, Pkc(s), Ppp2c, RAS, Raf, SEMA3C, ST3GAL1, STN1, TFG, TIMP3, Vegf, XIAP, ZFAND6	27	22	Cell Death and Survival, Organismal Injury and Abnormalities, Cancer
8	AGR2, Actin, BCR (complex), BUB1B, CD3, CD44, CDK4/6, Cofilin, Collagen(s), DIAPH1, E2f, FLNB, HIF1A, Hsp90 (family), Jnk, LIMK2, LMO7, MCM2, MITF, MSX1, NIBAN2, PDGF BB, PDLIM4, PDPN, RHPN2, RORC, SCD5, SLC16A3, SLC16A7, SLC2A1, Smad2/3, WSB1, Wnt, YBX3, p70 S6k	27	22	Cancer, Organismal Injury and Abnormalities, Auditory Disease
9	26s Proteasome, ADCY9, AQP3, C19orf33, CG, CPEB4, CRISPLD2, DHCR7, ELL2, EMP1, FAM162A, GRAMD2B, HADH, HILPDA, IgG, Interferon alpha, Lh, MAP1LC3, MAPK6, NABP1, NR1D2, NUPR1, OGN, PPFIBP2, SERTAD2, SIPA1L2, SLC2A12, SPAG5, SPINT1, STAT5a/b, TCR, TMEM158, TRIB1, TRIM16, TYMP	18	17	Embryonic Development, Organ Development, Organismal Development
10	ALDH2, ANXA4, CAST, CHCHD4, CHD7, CXCL5, DNAJB6, DUSP2, DUSP5, ETHE1, FAM3C, FXYD2, GRK5, IRF2, IVNS1ABP, MRPL46, MT-ND1, Mitochondrial complex 1, NDUFA4L2, NDUFS4, NFIA, NFIC, PERP, PLAAT3, PLAC8, PLTP, PPP1R13L, RARRES1, SAMMSON, SMARCD2, SQOR, TAP2, THBD, TMEM119, TP53	18	17	Small Molecule Biochemistry, Cell Death and Survival, Organismal Injury and Abnormalities
11	ADGRF1, ATP2C2, BCL9, CAPN6, CSNK1D, CTNNB1, CXCL14, CXXC5, DAAM2, DEPDC1B, DKK3, DNMT3B, DVL3, EMILIN2, GDF7, HUWE1, IQSEC1, LXN, LZTS2, NFKB1, NPHP4, ODF2, ORAI1, POLD4, RASSF10, SARAF, SCCPDH, SPIN1, STX18, TCIM, TFG, TOM1, TXNRD2, VAX2, WNT3A	17	16	Cellular Movement, Cellular Development, Cellular Growth and Proliferation
12	AGR2, BTBD3, C4BPA, CD1A, CD53, CD7, CENPU, CLDN2, CXCL5, EGFR, FGFR4, GALNT1, GCNT3, HAL, HELLS, HNF1A, IGF1R, KIAA0040, KIF15, KIF20A, LRIG1, MUC16, MUC20, ONECUT2, QPRT, RAPGEF5, RARA, SDF2L1, SLC3A1, SLC44A1, STAT5A, TAL1, TFF3, TSPAN8, UQCRC2	17	16	Organismal Injury and Abnormalities, Reproductive System Disease, Cancer
13	AHI1, ARF6, CARD11, CCND1, CD83, CITED2, CLOCK, CRISPLD1, CTPS1, DIPK1A, EIF4E3, ENPP2, ETV6-RUNX1, FERMT2, HCST, IKZF1, IL2, IRX3, ITM2C, JPT2, KIF23, LRATD2, MOXD1, NOP2, PDE4B, PECAM1, PNP, POLE2, PRMT2, SEMA5A, SLC33A1, SPP1, TNFRSF10D, TRIM3, TUBB6	15	15	Developmental Disorder, Hereditary Disorder, Immunological Disease
14	ARG2, ATF6, ATP13A3, BCR (complex), CD163, CD200R1, CD24, CHPF, CITED2, CLEC4E, CXCL8, EDEM3, ENPP2, FOXJ1, GFPT1, GJB1, GPX4, HK1, IL13, MGST1, MME, PAX9, PDLIM2, PHLDA1, SCARA3, SCGB1A1, SECISBP2, SELENOK, SEPHS2, SFTPC, SLC19A3, SLC40A1, SORD, USO1, hemoglobin	15	15	Inflammatory Disease, Organismal Injury and Abnormalities, Respiratory Disease
15	ACSL5, ARFGEF1, ARFGEF2, CCL2, CCR2, CD63, COL21A1, CP, DYNLT3, EPHA4, FADS3, FKBP2, GALE, GDF15, HNMT, HNRNPA2B1, IGFBP2, ITGB1, LAMC2, PARVA, PEG10, PHLDA2, RAB11FIP1, RIMKLB, RTN4, SEMA3B, SEMA7A, SERPINH1, SFTPC, SLC40A1, SMARCA4, SPON2, TACSTD2, TMEM154, TNS3	15	15	Cellular Movement, Cellular Assembly and Organization, Cell-To-Cell Signaling and Interaction
16	ABCC3, AHCYL1, ALYREF, ANAPC4, ARHGAP1, BCL2L1, DNM1L, GLI1, GLI2, GPR39, GPRC5A, GUCY1A2, HABP2, IMPA2, ITPR3, KRT20, LAMB3, LEPR, LIF, LY6K, NKX2-1, OSR2, PRKCD, SALL4, SELENBP1, SERPINE1, SLC15A1, SOX2, TCEAL7, TMPRSS4, TSPAN1, TUT1, UGCG, VTN, ZFHX3	14	14	Endocrine System Development and Function, Endocrine System Disorders, Organ Morphology
17	ARID3C, ATP6V1A, CAPZA2, CAVIN2, CDK2AP1, CDK2AP2, CLDN7, DNAJB6, EGF, FAM177A1, H2AC20, LARP1, MCU, OPHN1, P-TEFb, PRKAA1, PTPRR, RAVER1, RELA, RPL18, RPL29, RPL34, RPL38, RPS11, RPS27A, RPS29, SDCBP2, SEPTIN7, SEPTIN9, SH3GL1, SIX4, TRAK2, TSPAN8, Tgf beta, YAP1	12	13	Cellular Movement, Reproductive System Development and Function, Cell Signaling
18	APP, BACE2, BDNF, BHLHE40, BRIP1, CD96, CXADR, DKK1, EIF2AK2, ELOVL7, FAXDC2, FICD, GFAP, HAP1, HM13, HSPA1A/HSPA1B, Histone h4, IRS2, KDM1A, MT1M, NES, NMRK1, NNMT, NSF, RBL1, S100A13, SATB2, SFRP1, SIRT1, SLC22A5, SMURF2, SREBF1, SUCO, SUV39H1, USP22	11	12	Cell Cycle, Cell Death and Survival, Neurological Disease
19	ADAMTS2, FTO	1	1	Cardiac Enlargement, Cardiovascular Disease, Cardiovascular System Development and Function
20	ASPSCR1-TFE3, SLC35F6	1	1	Cancer, Organismal Injury and Abnormalities, Cell Morphology

## Sheet: pCT vs. sCT
ID	Molecules in Network	Score	Focus Molecules	Top Diseases and Functions
1	AMOTL2, ANXA5, Akt, Alp, Ap1, CCN1, CCN2, CCNL1, COL12A1, DUSP5, EGR3, FGF2, FOSL1, GEM, GPR183, Ggtase I, HOMER1, KLF10, LMNA, MAFF, MAP2K1/2, MCL1, Mek, PDGF BB, PDGFC, PHLDA1, PPP1R15A, PRKAA, RAS, RND3, Raf, SRC (family), TIPARP, TRIB1, WTAP	43	24	Neurological Disease, Organismal Injury and Abnormalities, Cardiovascular System Development and Function
2	26s Proteasome, APP, ATF3, BCR (complex), CDKN1A, CHD1, CLSTN1, Cyclin A, DNAJB4, EMP1, EPHA2, ERK, ERK1/2, GPRC5A, IFN Beta, INSIG1, IgG, Igm, Immunoglobulin, Interferon alpha, JMJD1C, JUND, LIF, LMO2, NDRG1, PIM1, PLAUR, RBM5, RTN4, SLC2A3, STAT5a/b, THBS1, TWIST2, UGCG, caspase	41	23	Cancer, Organismal Injury and Abnormalities, Cellular Development
3	BCL3, CD3, Cdk (family), Creb, Focal adhesion kinase, GADD45B, Gsk3, Hsp27, IL-1R, KLF2, LINC-PINT, MFAP4, MMP10, MMP19, NFKBIA, NFkB (complex), NR4A3, NTN1, P38 MAPK, PI3K (complex), PI3K (family), PIM3, Pka, Pkc(s), REL, RNF152, S100A8, SKIL, Smad2/3, TCR, TLR7/8, TNFAIP3, VEGFA, Vegf, WEE1	29	18	Cell Death and Survival, Organismal Injury and Abnormalities, Cellular Growth and Proliferation
4	AEBP1, AHR, ARFGAP3, ATP5PO, BAALC, BACH1, CAPN1, CCL2, CDH1, CEBPB, CREB3L2, CRIM1, CXCL16, DST, GJB1, H3C11, HAVCR1, HES4, HLA-DR group, IFNG, ITPKB, LAMB1, MIR100HG, MMP10, MMP19, OGA, PDP1, PLCD1, SNHG29, TCEAL9, TGFB1, TIFA, TNFRSF12A, TREM1, UPK1B	27	17	Cell-To-Cell Signaling and Interaction, Cellular Compromise, Cellular Function and Maintenance
5	AHNAK, ARMCX3, BHLHE40, CDK5R1, CDKN2A, CLCF1, CORO1C, CRLF1, CSRNP1, CTNNB1, CUEDC2, DLC1, DUSP5, DYNLL1, EMP1, ESR1, GLI1, GLUL, GPER1, ITPRIP, KLK2, LINC00173, MDFIC, MICAL2, MIDN, MSX2, NR3C1, PPP3CA, SERPINB6, SERTAD1, SIAH2, STAT3, TACC1, TCIM, TNS4	23	15	Cell Death and Survival, Cellular Development, Cellular Growth and Proliferation
6	ADGRL3, AKAP12, CARD10, CG, CNN1, COL4A1, COL6A3, CREB5, ELL2, FHL2, FSH, GEM, Growth hormone, Hdac, Histone h3, Histone h4, Hsp70, Hsp90 (family), ITPRID2, Jnk, Lh, MAPK6, MRPS6, NEAT1, P-TEFb, PPP1R15B, PRMT6, PWARSN, RNA polymerase II, STAMBPL1, TPM1, TRIB1, TXNIP, WNT5A, estrogen receptor	21	14	Cellular Assembly and Organization, Gastrointestinal Disease, Hepatic System Disease
7	AKAP12, APOBEC3B, BNIP3, CAND1, CUL2, CUL3, CUL9, DCUN1D3, DDB2, DUSP5, EHBP1, EREG, FZD8, GTSE1, ING4, KIF2C, LBR, LIF, NDRG1, NUCKS1, NUPR1, PLK3, POLE2, RBX1, RNF122, SNHG5, TP53, TP53BP2, USP28, WASHC1, WASHC2A/WASHC2C, WASHC3, WASHC4, WASHC5, ZFP36L1	11	9	Cell Cycle, Cell Death and Survival, Post-Translational Modification
8	BNC2, Collagen Alpha1	2	1	Developmental Disorder, Hereditary Disorder, Organismal Injury and Abnormalities
9	SNCA, SRPX2	2	1	Cell Morphology, Cellular Development, Cellular Growth and Proliferation
10	ORAI1, SARAF	2	1	Cell Signaling, Cellular Function and Maintenance, Molecular Transport
11	CCAR2, CNN3	2	1	Cellular Function and Maintenance, Cellular Growth and Proliferation, Hematological System Development and Function
12	RNF181, TAL1, ZBTB21	2	1	Cardiovascular System Development and Function, Cell Cycle, Cellular Development
13	FBLN5, GLIS1, MAFB, NRXN1	2	1	Connective Tissue Disorders, Dermatological Diseases and Conditions, Developmental Disorder

## Sheet: pEMS vs. sEMS
ID	Molecules in Network	Score	Focus Molecules	Top Diseases and Functions
1	ARHGAP29, ARHGDIB, Alpha catenin, CDH11, COL5A1, CSDC2, CSNK1D, CYBA, CYTOR, DDB2, DIAPH1, DKK1, HOXA10, HOXA11, HSD11B2, Histone h3, ID4, IGFBP7, LRRFIP1, MEIS1, MLLT1, MSN, MT2A, MTF1, PALLD, PKN1, POLD4, RAC2, RNA polymerase II, RNASE4, SOD2, SPOCK1, STOM, STX18, TGFBR	40	31	Cell Cycle, Cellular Movement, Gene Expression
2	AHNAK2, AIMP1, ALDOA, ANG, CD44, CNN1, COL1A2, COL6A3, CRYAB, Caspase 3/7, DPP4, EHD1, GABARAPL1, GAST, H1-1, HAND2, Hsp70, KDR, LAMB3, LDHA, LIF, MYOF, N-cor, NCAM1, PDGF BB, PDPN, SCD5, SLC2A3, THBS1, THBS2, TNNC1, TPM2, TWIST2, WDR77, Wnt	38	30	Cardiovascular System Development and Function, Cellular Development, Cellular Function and Maintenance
3	ADRA2A, ALPL, BDKRB2, C3, COMP, CP, CXADR, Collagen Alpha1, EHF, ERK1/2, GLIPR2, HABP2, HLA-DR, HOPX, Hif1, IL2RB, IL6ST, ITGAX, ITGB2, LIMS1, LYN, MSX2, MTUS1, NPR1, PALMD, PLAUR, PLCD1, PTGER2, Rac, SERPING1, SLC40A1, SYNE2, THBD, TLR7/8, VNN1	36	29	Organismal Development, Endocrine System Disorders, Gastrointestinal Disease
4	ACER3, ADAMTS1, AEN, APOD, APOE, ASAH1, CEMIP, DNAJB9, ECM1, EDEM1, ERN1, Fcer1, GLUL, GPAT4, HLA-DRB1, IDO1, Immunoglobulin, Jnk, LDL, MAP1LC3, MAP3K5, PNP, PPFIBP2, PRDM1, PTCH1, S100A6, SELENOS, SEMA3C, SLC1A5, TCF, TCN1, TINAGL1, TPM4, TSPAN8, TXNIP	36	29	Cell Death and Survival, Cancer, Organismal Injury and Abnormalities
5	ACSL5, ADGRE5, ARHGEF6, C1R, C1S, C1q, CALD1, CD3 group, CD55, CD59, COL4A1, COL4A2, DIO2, ENG, FERMT2, GALE, GFPT2, HAVCR2, IGFBP6, IL12 (family), ITGA5, ITGA6, Inflammasome (Nalp3, Asc, Casp1), Integrin, LAMA4, LAMC1, MAL, P38 MAPK, PECAM1, PLA2G4A, SPDEF, TEAD, TGFB2, TRIM22, ZYX	34	28	Cellular Movement, Cancer, Hematological Disease
6	ADGRL2, AGTRAP, Akt, C1QB, CDH13, Collagen type I (complex), Collagen type IV, EDNRB, EMP3, ERO1A, FGF7, Focal adhesion kinase, G Protein I, GRN, HCST, IGF1, IGF2, IGFBP4, Integrin alpha 3 beta 1, JAZF1, KLRC4-KLRK1/KLRK1, LCP1, Laminin (complex), MDK, PAPSS2, PIP5K1C, PROCR, RAMP3, RAP1B, RDH10, S100A16, SALL1, ST3GAL5, TYROBP, p70 S6k	32	27	Cardiovascular System Development and Function, Connective Tissue Development and Function, Tissue Development
7	AKAP13, AMIGO2, ATP1B1, CITED2, CLEC2B, CORO1A, CYRIB, ECE1, Erm, F Actin, FLNA, G0S2, GAS1, GDF11, GPR34, GPX4, IL-1R, IL1, IL1R1, LITAF, LSP1, LUC7L3, MYADM, NFkB (complex), OPTN, P glycoprotein, PELI1, PRKCQ, Pka, RAB31, SLK, TFG, TREM2, TRPC6, Tlr	32	27	Cardiovascular Disease, Cardiovascular System Development and Function, Congenital Heart Anomaly
8	ADAMTS9, ARID5B, CG, COL15A1, CRISPLD2, Ck2 alpha, Creb, DHRS3, DLX5, DNAJC3, EMP1, ETS1, FOXO1, FSH, GADD45A, GNLY, GPR160, GPRC5B, GPX3, Growth hormone, LMCD1, LMOD1, Lh, MAP2K1/2, MCAM, NEDD9, PGR, PTPRR, Pkc(s), RAB9A, RGS16, SMAD9, SRGN, TBXAS1, UBASH3B	32	27	Cardiovascular System Development and Function, Embryonic Development, Organismal Development
9	APLP2, ASS1, CTSB, CTSL, Collagen type II, DNA-PK, EFEMP1, EPS8, ESR1, FIBRINOGEN (family), GOLM1, GRHL2, HDAC7, IFI30, KCNK6, MME, MMP19, NF-Y, NFkB (family), PLAT, PLSCR1, PROS1, RASSF2, RRAS, SLC7A2, SMAD1/5/9, SMYD3, Secretase gamma, Shc, TGFB1I1, TIMP1, TNFAIP2, TPM1, VAV3, collagenase	30	26	Cellular Movement, Tissue Morphology, Immunological Disease
10	AGR2, AQP3, CCL2, CD14, Cdk (family), Collagen(s), Cyclin E, DEPTOR, EYA2, FBXO32, FXYD5, GIMAP4, HDL, HSPB6, IFN Beta, IL12 (complex), Ifn gamma, Interferon alpha, LPAR1, NAALADL2, NABP1, NKG7, Nr1h, PI3K (family), PLAAT4, RNF213, SAMHD1, SLC12A2, SLC15A4, SLC16A7, SOCS3, SPON2, SRD5A3, TGM2, TYMP	28	25	Cell Death and Survival, Cancer, Gastrointestinal Disease
11	AXL, Ap1, CDCA7, EDN1, EPAS1, FBLN2, GDF15, ITGA3, ITGB3, Laminin5, MET, MGAT1, Mek, NDRG1, OSMR, PAEP, PP2A, PPP2R5A, Ppp2c, Raf, S100A3, S100A4, SMO, SOD3, SPP1, SRC (family), SRSF5, STN1, STON1, TIMP2, TMEM45A, VEGFA, Vegf, c-Src, estrogen receptor	28	25	Cellular Movement, Hematological System Development and Function, Immune Cell Trafficking
12	14-3-3, ACTN1, ANXA2, Actin, BCR (complex), CAV1, CAVIN1, CAVIN3, CCND3, CD7, Cyclin A, DEGS1, E2f, Gsk3, HNRNPC, Histone h4, Hsp27, Hsp90 (family), LMNA, MYL6, MYL9, PAQR7, PARP, PAX8, PGRMC1, PI3K p85, RBL2, SDC3, SLC1A1, SOX17, Smad2/3, TFPI, TIMP3, TNS2, caspase	23	22	Connective Tissue Disorders, Lipid Metabolism, Metabolic Disease
13	APOBEC3G, Alpha tubulin, CD247, CD3, CDYL2, DPYSL2, ENTPD1, ERK, FCER1G, Fcgr3, Fibrinogen, Filamin, GNB1, GZMA, GZMB, HCLS1, IL2RG, Integrin alpha L beta 2, JINK1/2, KLRC1, LCP2, MAF, Mapk, PAQR3, PI3K (complex), PRF1, PTPN6, PTPRC, RAS, STAT5a/b, TCR, VAV, VCAN, VTCN1, XCL1	21	21	Cell Death and Survival, Cellular Compromise, Organismal Injury and Abnormalities
14	ABCC3, ACADSB, C11orf96, CFL2, CTNNB1, CXCL14, Ctnna, DIO2, FOXA2, GLI1, GREM2, IGFBP7, KLK6, KLRC3, LIF, LINC00173, MACF1, MAOA, MDFIC, MED13L, MSX2, MT2A, NREP, PCDH7, PNISR, PTPRF, RARG, RBP7, RELL1, SBDS, SERPINA5, SFRP1, SPP1, SUFU, SULT2A1	18	19	Dental Disease, Digestive System Development and Function, Gastrointestinal Disease
15	AGR2, APOC1, ATF6, CD58, CDH1, CTCF, CYTOR, EFHD1, EHD1, FGFR2, FNDC3B, FOXA1, G6PC, GABBR1, GALNT4, HDAC7, HIF1A-AS2, HNF1B, HYOU1, ISLR, LAMC1, LPAR3, LRP1, MANF, MED16, NUCB2, PDIA6, PIEZO1, POLR2A, RASAL2, SELENOK, THBS3, TRAK1, WSB1, YAP1	16	18	Cellular Movement, Cancer, Developmental Disorder
16	ARRB1, BCL10, BDKRB2, C1QTNF1, CASP10, CLCF1, CORO1C, DOK2, Eotaxin, F2, FAHD1, GLS, GLUL, HLA-C, KLRC2, LMO7, MAPK1, MAPK9, MLPH, MRC1, NR3C1, NR3C2, NTRK1, PDLIM7, PELP1, PLA2G4A, PPP1R15A, PRKCD, PRKCQ, PROC, PRSS12, SEPTIN5, SPP1, STK39, TNFRSF8	16	18	Cellular Movement, Hematological System Development and Function, Immune Cell Trafficking
17	ADAM9, ADAMTS15, ADAMTS4, ANXA3, APCS, AQP3, AR, ATP2C2, BIRC7, C4BPA, CASP3, DHCR24, DNM1L, ELAPOR1, ENPEP, FGR, GBE1, HAL, HBEGF, HNF1A, MAOA, MBNL1, NDRG1, NRP2, PDCD5, RPS26, SERPINB7, SLC3A1, TCF4, TIA1, TIMP3, TMEM37, TSPAN1, USP12, ZDHHC17	16	18	Tissue Morphology, Cellular Movement, Cell Morphology
18	ANXA4, BCOR, CD37, CD53, CDKN3, CTSW, CXCL5, DLX6, DUSP5, ETHE1, FAM3C, HLA-C, Histone h2a, IGFBP7, IPO7, LMO3, MXRA8, MYL9, MYO6, NDUFA4L2, PKP2, PLAAT3, RARA, RECQL4, RNF38, SAMHD1, SMURF2, SYNPO2, TAP2, TCEAL4, THBD, TMSB15A, TP53, UIMC1, USP7	15	17	Cancer, Cardiovascular Disease, Organismal Injury and Abnormalities
19	ABHD2, CCR1, CCRL2, COTL1, CP, CSF, E2F7, EDN1, FADS3, FFAR2, FNDC3A, GJA1, HNMT, HNRNPA2B1, Hdac, ID4, ITGAD, MAOA, MCU, OCIAD2, RIMKLB, SDC2, SERPINB8, SLPI, SMARCA4, SMTN, SP1, SPAG4, SPINT2, SRI, TDG, TGFB1, TREM1, TRNP1, TXNRD1	15	17	Cellular Movement, Hematological System Development and Function, Immune Cell Trafficking
20	ATP13A3, C1S, CD2, CD24, CD274, CEACAM1, CLU, CXCL5, DEPDC1B, DUSP5, FXYD2, IFNG, IRF2, LPP, OGG1, PLA2G2A, PLAAT4, PLCB1, PODXL2, PRKAA1, PSMB8, QPRT, RARRES1, S100P, SLC7A8, SNTB1, STAT5A, TAP1, TAP2, TCEAL3, TCIRG1, TFPI, TPP2, TRAK2, ULBP2	15	17	Immunological Disease, Organismal Injury and Abnormalities, Inflammatory Disease
